# Supplementary material for: Influence of feeder cells on transcriptomic analysis of pluripotent stem cells
Source: Cell Prolif. 2022 Jan 21;55(2):e13189. doi: 10.1111/cpr.13189 (PMC8828260; doi:10.1111/cpr.13189)
Supplement: Supplementary file 2 — Table S2 [file CPR-55-e13189-s002.xlsx]

## Sheet: The influenced genes
Annotated					hESC in feeder free						MEF
gene/samples	SRR10409147	SRR10409148	SRR10409149	SRR10409150	SRR10409151	SRR10409152	SRR13820467	SRR13820468	SRR13820469	SRR8146876	SRR8146877	SRR8146878
AL391058.1	0.0207026	0.0207094	0.0201607	0.0809486	0	0	0.152028	0.213654	0.13385	2.21052	2.63886	2.60756
BMP4	1.05583	0.704119	1.04835	1.07257	1.08295	0.40003	0.962845	2.03943	2.02448	5.3724	5.3695	5.36412
RPL17P22	0.0828104	0	0.0201607	0	0	0.0380981	0.016892	0	0	1.39906	1.35385	1.6887
TNC	2.11167	2.38158	2.88297	2.77249	2.56489	2.11444	3.98652	5.51616	5.57151	44.5182	43.415	43.1365
NFIX	0.207026	0.144966	0.383052	0.0404743	0.284988	0.0190491	0.574329	0.291347	0.13385	7.7508	8.16899	7.64884
HNRNPA1P4	0.227729	0.248513	0.241928	0.202371	0.151993	0.266687	0.0675681	0.0971155	0.0334625	1.93071	1.85867	1.98671
TWIST1	0.0207026	0.0207094	0.181446	0	0.0189992	0	0.33784	0	0	2.18254	2.86832	2.50822
ZNF503	0.0207026	0.0207094	0	0	0.170993	0	0.608113	0.446732	0.0167313	2.91005	2.43234	2.58272
AL034370.1	0.124216	0.227803	0.100803	0.182134	0.113995	0.361932	0.016892	0	0.0167313	9.06592	8.05426	8.59253
PPIAP13	0	0.0207094	0.0403213	0	0.0189992	0.0190491	0	0	0	1.87474	2.52413	1.73837
EXT1	25.899	27.0257	25.5839	25.5595	26.8268	27.1639	18.5305	24.6479	23.4238	72.0237	76.5957	69.4107
POU3F3	0.0414052	0.0207094	0	0.0202371	0	0.0380981	0.152028	0	0.0334625	0.783475	1.21617	1.26653
EIF2S2P4	1.5527	0.890504	1.53221	1.72016	0.930959	1.39058	0.0844601	0.0776924	0.0836563	7.77879	7.34291	7.97168
EEF1A1P38	0.0828104	0.144966	0.0806426	0.14166	0.0949959	0.323834	0	0	0	3.21784	3.02895	3.0049
RPL31P17	0	0.0207094	0	0.0202371	0	0.0380981	0.033784	0.116539	0	3.86141	4.88762	4.12243
H3C9P	0.0207026	0.0414188	0.0806426	0.0404743	0.151993	0.0571472	0.033784	0.0194231	0	1.25916	1.49153	1.44037
AC110994.3	0.124216	0.103547	0.100803	0.14166	0.0379983	0.0571472	0.016892	0.116539	0.167313	2.29446	1.88162	2.13571
COL12A1	4.43036	3.95549	4.13293	3.11652	5.26277	5.33373	1.89191	1.04885	0.836563	45.1897	46.834	48.4261
MYL6P2	0	0	0	0	0.0189992	0	0	0	0	1.73484	2.15698	1.86254
H3-5	0.0207026	0.0621282	0	0.14166	0.0759967	0.0571472	0.016892	0	0	7.77879	8.90328	8.98987
EIF4A1P10	1.05583	0.434897	0.947551	1.23447	1.13995	0.590521	0.692573	0.796347	0.970413	4.44902	5.30066	4.5446
ACTA2	1.51129	0.538444	1.04835	1.31541	1.61493	1.61917	0.202704	0.213654	0.351357	2.65822	3.55672	3.55125
EN1	0	0	0	0	0	0	0.16892	0	0	1.95869	1.6751	1.56454
HOXB9	0	0	0	0	0	0	0.388516	0	0	1.51099	1.74394	1.51487
FGF7	0.0207026	0	0	0.0202371	0	0.0190491	0.016892	0	0.0167313	1.20319	1.39974	1.58937
EEF1A1P16	1.63551	1.80172	1.06851	1.47731	1.51993	1.54297	0.016892	0	0.0167313	62.9578	66.1321	65.5863
PSMA6P1	0.0414052	0.0828375	0.060482	0.0202371	0	0.0380981	0	0	0	3.32977	3.3961	3.62575
AC007683.1	0.0414052	0.0621282	0.201607	0.0607114	0.0759967	0.20954	0.236488	0.388462	0.284431	3.41371	3.60262	4.37077
EEF1A1P10	0.0621078	0.103547	0.0201607	0.0607114	0.170993	0.190491	0.0844601	0.0194231	0.0167313	13.5989	14.5481	14.5527
RPL31P11	0	0	0	0	0	0	0	0	0.0167313	2.01465	2.63886	2.7814
KLF9	1.18005	0.455606	1.18948	1.19399	1.44394	1.35248	1.23312	1.515	0.685982	4.50498	4.15333	4.22176
PRRX1	0.0621078	0	0.181446	0	0.0379983	0.0190491	0.304056	0.0388462	0.0334625	20.2864	21.0191	19.9913
S100A6	7.1631	6.91693	6.18932	6.25328	4.93978	5.40993	0.236488	0	0.0334625	37.8586	36.5539	34.5191
CEBPD	1.69761	1.63604	2.07655	2.50941	1.88092	1.20009	1.4865	1.16539	0.585594	4.86874	4.33691	3.52641
AC103591.1	0	0.0207094	0	0.0202371	0.0379983	0	0.016892	0	0	1.95869	1.97341	1.3907
FP236383.5	0.248431	0.227803	0.0201607	0.161897	0.341985	0.0952453	2.31421	0.640963	0.451744	73.143	24.8282	2.75656
PPIAP71	0.0207026	0	0	0	0	0.0190491	0.016892	0.0776924	0	5.62423	5.27772	4.29626
PDIA3P1	3.10539	2.92002	3.72972	3.03557	2.69788	3.08595	2.34799	2.73866	1.99102	12.9273	15.03	15.1487
EEF1A1P6	6.27289	6.27494	7.70137	6.39494	6.32672	6.55287	1.41893	1.41789	0.585594	16.6768	17.5083	16.1669
HOXC6	0	0	0	0	0	0	0.033784	0	0.0334625	1.87474	1.81278	1.83771
PPIAP40	0.103513	0.144966	0.0403213	0.0202371	0	0.133343	0	0.0194231	0	1.23117	0.894917	1.24169
AC067904.2	0.0414052	0.0207094	0.060482	0.0404743	0	0.0190491	0.016892	0	0	3.80545	3.46494	3.57608
SERPINH1P1	0.103513	0.124256	0.060482	0.121423	0.151993	0.304785	0.371624	0.116539	0.217506	2.79812	2.20287	2.83106
AC018475.1	0.0207026	0.269222	0	0.0607114	0.0189992	0.0761962	0	0	0	3.83343	3.87797	3.74992
TUBAP2	0.310539	0.269222	0.463695	0.809486	0.474979	0.40003	0.16892	0.0971155	0.184044	19.6428	17.7377	16.142
AP001324.1	0.289837	0.310641	0.181446	0.28332	0.45598	0.438128	1.16555	2.79693	3.96531	6.49165	4.97941	5.21512
ASS1P11	0	0	0	0	0	0	0.050676	0	0	2.07061	1.6751	1.5397
DDR2	1.80113	1.9881	3.22571	3.92601	1.10195	1.25724	0.743249	3.49616	0.485207	7.80677	7.71006	6.95349
PRELID1P5	0.0207026	0.227803	0	0.101186	0.0379983	0.114294	0.16892	0	0	6.04395	6.60862	6.23331
CXCL14	1.07654	0.68341	0.685462	0.202371	1.17795	1.73346	0.354732	0.679809	0.117119	4.11324	4.17628	4.22176
HOXA5	0	0	0	0	0	0	0.25338	0	0.0167313	1.00732	1.14733	1.36586
BTF3P9	0	0	0	0	0	0	0	0	0	1.67887	2.24877	1.73837
GRIA3	1.80113	1.63604	2.39912	2.40822	1.36794	2.00015	1.92569	1.35962	1.02061	14.1865	14.8235	14.2547
MYH11	1.13864	1.13902	0.846748	0.870197	1.48194	1.20009	2.97299	2.29193	1.6062	4.30911	4.40575	3.55125
EIF5P1	0	0.0207094	0.0201607	0.0202371	0.0379983	0.0380981	0.33784	0.0971155	0.518669	2.12657	1.97341	1.86254
EBF1	0.0207026	0.0828375	0.362892	0.0607114	0	0.0190491	0.236488	0.2525	0.2677	1.76282	1.6751	1.34103
TIMP3	3.43663	3.89336	4.73775	5.8283	4.17982	4.38128	10.6589	10.7021	4.14935	15.1379	14.0204	14.5278
CPEB2	1.49059	1.18043	1.08868	0.890434	0.493978	0.723864	1.57096	1.68981	1.03734	6.88339	6.28737	7.89718
AC022018.1	0	0.0207094	0.0201607	0.121423	0	0	0.185812	0.213654	0.167313	10.3531	12.6665	13.162
POTEF	3.66436	2.71293	5.18129	3.78435	4.10382	3.90506	0.0844601	4.93347	5.48785	19.6988	21.7304	21.4316
GREM2	0.0414052	0	0.100803	0.0404743	0.22799	0.247638	0.16892	0.0194231	0.150581	4.9247	4.49753	4.3956
POSTN	0.600376	0.579863	0.60482	0.344031	0.778966	0.476226	0.135136	0.155385	1.02061	4.05728	4.0386	3.42708
EEF1A1P17	0.0828104	0.0207094	0.060482	0	0.0379983	0.0571472	0.033784	0	0	16.2291	15.0989	16.44
HSPD1P7	0.0621078	0	0	0	0	0.0380981	0.033784	0	0	1.17521	1.28501	1.01819
RPSAP11	0.0414052	0.0828375	0.0201607	0.101186	0.113995	0.0190491	0.016892	0	0	8.954	8.4214	8.61736
NR4A2	0.558971	0.641991	0.887069	0.728537	0.512978	0.838158	0.523653	0.524424	1.58947	2.35042	2.66181	3.30291
CCDC80	1.67691	1.78101	1.67333	1.65945	1.53893	1.0477	2.65205	1.16539	2.34238	6.77146	6.70041	6.0843
RPL4P4	1.42848	0.99405	1.06851	0.971383	0.987957	0.914355	0.25338	0.233077	0.200775	4.0293	4.70405	3.82442
DDX3Y	0	0	0.0201607	0	0	0	0	0	0	1.62291	1.23912	0.968522
FTH1P16	0.124216	0.207094	0.262089	0.0607114	0.284988	0.190491	0.354732	0.407885	0.552132	5.12057	4.93352	4.49493
PPIAP19	0.0621078	0.0207094	0.0403213	0.0202371	0.0379983	0.0571472	0.118244	0.116539	0.2677	19.5029	20.216	20.339
HOXD10	0	0	0	0	0	0	0.050676	0	0.0669251	1.39906	1.53742	1.44037
VDAC1P11	0.0414052	0.0207094	0	0	0.0569975	0.0761962	0.033784	0.135962	0.351357	1.25916	1.19322	1.56454
RPL30P4	0.0207026	0.0207094	0.0201607	0	0.0759967	0	0.016892	0	0	1.00732	1.28501	1.21686
FBLN5	1.40778	0.393478	0.947551	1.07257	0.588974	1.31438	1.03041	1.63154	1.53928	8.87005	8.81149	8.54286
MEIS1	0.0207026	0.0621282	0.0201607	0.0809486	0.0379983	0.228589	0.236488	0.0971155	0.184044	4.0293	3.67146	4.14726
POTEKP	0.144918	0.0414188	0.060482	0.121423	0.0759967	0.114294	0.16892	0	0.0167313	12.4796	12.5059	12.2183
NR2F1	0.0414052	0	0	0	0	0	0.25338	0.0194231	0	1.48301	1.56037	1.34103
NRN1	0.0207026	0.165675	0.0201607	0.0202371	0.246989	0.114294	0.625005	0.427308	0.0334625	2.43437	2.59297	2.21022
LOX	0.47616	0.869794	0.887069	0.728537	1.44394	1.54297	2.28042	2.21423	1.17119	7.13522	8.7656	7.12733
COL1A1	12.5458	11.5144	11.4513	12.4054	13.5844	15.3154	92.0446	202	24.4276	545.187	554.665	580.393
NFIB	4.67879	5.38444	4.69743	4.55336	5.22477	4.66702	10.4224	8.58501	8.23178	13.6548	14.2728	13.8573
RPL12P2	0	0.0414188	0.0403213	0.0202371	0.0189992	0	0.16892	0.174808	0.0836563	1.11925	1.05554	1.29136
PCDH9	1.30426	1.13902	1.77414	1.4166	0.987957	1.65727	0.675681	0.2525	0.870026	3.18986	3.6944	3.27807
RPL15P5	0.144918	0.124256	0.0806426	0.121423	0.0759967	0.133343	0	0.0388462	0.0167313	1.3431	1.6751	1.4652
RPS19P1	0.0414052	0.0414188	0	0.0809486	0	0	0	0	0	6.12789	6.76925	7.20183
AL109810.1	0	0	0	0	0	0	0.016892	0	0	3.63756	3.6944	4.69361
AL359918.2	0.144918	0.269222	0.60482	0.0404743	0.45598	0.266687	0.16892	0.0388462	0.0836563	2.77014	2.22582	2.90557
MEIS2	0.0828104	0.0828375	0.060482	0.0202371	0.0569975	0.0761962	0.320948	0.155385	0.936951	2.74216	3.46494	2.7814
EEF1A1P15	0	0	0	0	0	0	0	0	0.0334625	0.839437	0.986704	1.24169
ASPN	0.144918	0.0621282	0.262089	0.161897	0.322986	0.247638	0.287164	0.699232	0.184044	1.56695	1.83573	1.6142
HTR2A	0	0	0	0	0	0	0	0	0.0167313	1.17521	1.17028	1.36586
EEF1A1P12	2.13237	2.36087	2.37896	2.26656	2.07091	2.91451	0.118244	0.0194231	0	16.9846	18.7244	17.1354
INHBA	1.38707	1.28398	0.92739	0.971383	1.72892	0.933404	0.472976	0.0582693	0.13385	24.9593	25.2413	22.9465
GBP3	0	0.0207094	0	0	0.0189992	0.0380981	0.050676	0	0.0836563	1.06329	0.963757	1.14236
AC046176.1	0.662484	0.931922	0.504016	0.303557	0.417982	0.666717	0.0675681	0.0194231	0.200775	2.93803	3.7403	3.42708
NAP1L4P3	0.0207026	0.0207094	0	0.0202371	0.0379983	0.0571472	0.0844601	0	0	1.23117	1.46858	1.73837
AC018868.1	0.579673	0.538444	0.342731	0.303557	0.379983	0.361932	0.287164	0.233077	0.250969	1.90272	1.65215	1.66387
COX5BP1	0	0	0	0	0	0	0	0	0	0.783475	1.07849	1.19203
CDC42P6	1.36637	0.641991	1.27012	0.930909	0.987957	0.742913	0.016892	0.0388462	0.0167313	2.85409	2.96011	2.50822
NR2F2	0	0	0.0201607	0	0	0	0.50676	0.174808	0.0167313	4.11324	4.74995	4.29626
EEF1A1P13	4.32685	6.02643	5.28209	6.09138	4.73079	6.47668	0.185812	0.349616	0.167313	7.38705	8.37551	9.85906
CH25H	0.0414052	0.227803	0.383052	0.505929	0.45598	0.0952453	0.033784	0.0388462	0	1.42704	1.62921	1.19203
COL3A1	0	0	0.0201607	0	0.113995	0.0190491	0.152028	0	0	10.381	10.8537	10.5792
MBNL2	2.42221	2.07094	2.4596	2.44869	1.89992	2.59067	1.35136	2.00058	1.6564	19.4749	21.3174	19.7926
OLA1P1	0.124216	0.0414188	0.141125	0.121423	0.0379983	0	0.185812	0.0582693	0.0669251	1.37108	1.28501	1.06786
ASS1P5	0	0.0621282	0	0	0	0	0.016892	0	0	2.15456	2.29466	2.01155
TGFB3	0.683186	0.393478	0.423374	0.323794	0.208991	0.552423	0.810817	0.466155	0.752907	8.47832	8.28372	8.04618
HNRNPA3P5	0.0414052	0.0414188	0.0201607	0	0	0.0190491	0.0844601	0	0.0167313	1.28714	1.62921	2.01155
CSNK1A1L	0.0828104	0	0	0	0	0.152392	0.0675681	0	0	4.70085	5.96611	5.26479
CDH11	6.68694	6.66842	8.93117	8.05438	6.06074	6.62907	9.20615	11.5567	6.77616	80.9777	80.7032	81.48
PPIAP58	0	0	0	0	0	0	0.033784	0	0	3.55362	3.44199	3.25324
FILIP1L	0.848807	0.600572	0.786266	1.27494	0.91196	0.742913	1.53717	1.10712	2.64354	8.73015	9.95882	10.5296
ADAMTS6	1.36637	1.61533	1.129	1.53802	1.72892	1.65727	1.50339	1.515	2.44276	4.22517	3.94681	4.59427
SLIT3	0.910915	0.99405	0.806426	1.33565	1.17795	0.761962	2.56759	2.56385	3.69761	5.98799	5.46129	5.68696
LHX9	0	0.0828375	0	0	0	0.0190491	0.557437	0.0776924	0.0501938	2.29446	2.50118	2.18538
TWIST2	2.27729	2.34016	2.05639	2.22609	1.50093	2.41923	0.472976	0.621539	1.45562	9.17785	8.7656	7.45017
IGFBP7	0.434755	0.455606	0.362892	0.546403	0.550976	0.495275	0.152028	0.0194231	0.150581	4.86874	4.45164	4.29626
SRSF3P1	0.0207026	0.0621282	0.100803	0	0	0.0190491	0	0	0	1.98667	1.6751	1.34103
ZEB2	0.0828104	0.124256	0.100803	0.0202371	0.189992	0.0571472	3.598	0.87404	3.04509	17.5163	16.5215	18.5509
WLS	1.32497	1.92597	2.66121	2.79273	2.88787	2.15254	3.19259	2.79693	1.94083	13.7668	14.0204	12.4418
AC133435.1	0.103513	0.0207094	0.120964	0.0202371	0.0949959	0.0571472	0.16892	0.0194231	0.0167313	10.5209	10.8996	11.6968
AC073335.1	0.0828104	0	0.0806426	0.14166	0	0.0190491	0.016892	0.0194231	0.0334625	1.39906	1.30796	0.918854
AC115837.1	0.0414052	0.0621282	0.100803	0.121423	0.0949959	0.0380981	0.050676	0.271924	0.0501938	1.53897	1.78983	1.73837
AL590762.1	0.103513	0.0621282	0.0201607	0.0404743	0.0189992	0.0380981	0.270272	0.116539	0.518669	1.67887	1.30796	1.3162

## Sheet: The influenced miRNAs
miR_culster	Feeder_Co60_1_trimmed	Feeder_Co60_2_trimmed	Feeder_MMC_1_trimmed	Feeder_MMC_2_trimmed	H9F0_1_trimmed	H9F0_2_trimmed	H9free_1_trimmed	H9free_2_trimmed
mmu-miR-433-3p___hsa-miR-433-3p	269.402	251.183	244.299	273.428	0	0	0	0
mmu-miR-299a-3p//mmu-miR-299b-3p___hsa-miR-299-3p	375.135	435.049	610.17	601.5	0.848181	0	1.07787	0.41904
mmu-miR-485-5p___hsa-miR-485-5p	157.296	174.823	51.6342	47.6201	0	0	1.07787	0
mmu-miR-155-3p___hsa-miR-155-3p	4.05552	5.35857	14.1609	13.3254	0	0	0	0
mmu-miR-154-5p//mmu-miR-494-5p___hsa-miR-154-5p//hsa-miR-494-5p//hsa-miR-655-5p	141.653	139.993	113.191	100.818	0	0.566592	0	0
mmu-miR-24-3p___hsa-miR-24-3p	14363.5	14443	6843.27	7317.27	635.712	645.349	610.612	681.778
mmu-miR-297a-3p//mmu-miR-297b-3p//mmu-miR-297c-3p//mmu-miR-466a-3p//mmu-miR-466b-3p//mmu-miR-466c-3p//mmu-miR-466d-3p//mmu-miR-466e-3p//mmu-miR-466f-3p//mmu-miR-466h-3p//mmu-miR-466i-3p//mmu-miR-466l-3p//mmu-miR-466m-3p//mmu-miR-466o-3p//mmu-miR-466p-3p//mmu-miR-467a-3p//mmu-miR-467b-3p//mmu-miR-467c-3p//mmu-miR-467d-3p//mmu-miR-467e-3p//mmu-miR-467f//mmu-miR-467g//mmu-miR-669a-3-3p//mmu-miR-669a…	153.53	159.083	172.917	220.746	3.39273	5.66592	5.92827	6.28559
mmu-miR-483-5p___hsa-miR-483-5p	113.265	104.492	102.979	104.847	0.848181	1.69978	2.15574	4.60944
mmu-miR-196a-5p//mmu-miR-196b-5p___hsa-miR-196a-5p//hsa-miR-196b-5p	2845.53	2726.84	1286.62	1366.31	0.848181	3.39955	0	0.41904
mmu-miR-543-3p___hsa-miR-543	29.2577	25.7881	34.5834	37.7035	0.424091	0	0	0
mmu-miR-206-3p___hsa-miR-206	102.836	97.7939	39.3037	27.787	2.12045	3.96615	1.6168	6.28559
mmu-miR-412-5p___hsa-miR-412-5p	149.475	170.135	197.771	215.581	0	0.566592	0	0
mmu-miR-433-5p___hsa-miR-433-5p	5.7936	3.34911	35.2577	40.286	0	0	0	0
mmu-miR-431-3p___hsa-miR-431-3p	109.209	100.138	78.3184	82.9477	0.848181	0	0	0
mmu-miR-495-3p___hsa-miR-495-3p	39.9758	47.8922	49.1296	47.7234	0	0	0.538934	0
mmu-miR-299a-5p//mmu-miR-299b-5p___hsa-miR-299-5p	397.731	367.397	290.057	257.21	0.848181	0	0	0.41904
mmu-miR-143-3p___hsa-miR-143-3p//hsa-miR-4770	82247.1	82630.8	78176.5	78714.5	234.098	224.937	238.209	262.738
mmu-miR-132-3p___hsa-miR-132-3p	26.0712	32.8212	91.0343	107.119	1.27227	1.13318	1.6168	0.838079
mmu-miR-431-5p___hsa-miR-431-5p	2408.98	2502.79	1511.94	1647.8	0.424091	1.13318	0	0.838079
mmu-miR-665-3p___hsa-miR-665	28.968	30.8118	31.5971	35.0178	0	0.566592	0.538934	0
mmu-miR-145a-5p//mmu-miR-145b//mmu-miR-6402___hsa-miR-145-5p//hsa-miR-4328	11121.1	10133.7	3537.43	3632.66	106.871	104.82	107.248	110.207
mmu-miR-100-5p//mmu-miR-10a-5p//mmu-miR-10b-5p//mmu-miR-99a-5p___hsa-miR-100-5p//hsa-miR-10a-5p//hsa-miR-10b-5p//hsa-miR-99a-5p	16941.1	16241.5	7653.33	7213.97	325.278	349.021	313.66	483.991
mmu-miR-134-5p___hsa-miR-134-5p	2349.59	3754.35	1525.62	1607.2	6.36136	1.69978	0.538934	2.93328
mmu-miR-323-3p___hsa-miR-323a-3p//hsa-miR-323b-3p	65.7573	60.6188	52.5976	44.2112	0	1.69978	3.2336	2.51424
mmu-miR-29a-3p//mmu-miR-29b-3p//mmu-miR-29c-3p___hsa-miR-29a-3p//hsa-miR-29b-3p//hsa-miR-29c-3p	29367.2	31550.2	35612.2	34457.1	1789.66	1835.76	1902.44	1556.73
mmu-miR-380-3p___hsa-miR-380-3p	2.31744	3.68402	133.71	142.654	0	0	0	0
mmu-miR-127-3p___hsa-miR-127-3p	28281.5	25872.2	12188.5	11799.5	12.2986	6.79911	9.16188	7.54271
mmu-miR-136-5p___hsa-miR-136-5p	15684.4	15441.4	15461	16554.8	6.36136	3.96615	5.38934	4.60944
mmu-miR-379-5p___hsa-miR-379-5p	9135.35	8736.81	5790.07	5844.77	4.665	5.66592	2.69467	2.93328
mmu-miR-496a-3p___hsa-miR-496	36.21	33.1561	27.6474	22.932	0	0	0	0.41904
mmu-let-7a-2-3p//mmu-let-7c-1-3p//mmu-let-7e-3p___hsa-let-7a-2-3p//hsa-let-7c-3p//hsa-let-7e-3p	16.5118	19.4248	22.8308	28.2002	0.424091	0.566592	0	0.41904
mmu-miR-125b-5p___hsa-miR-125b-5p	130972	123756	58848.4	54017	803.652	820.992	649.954	948.287
mmu-miR-132-5p___hsa-miR-132-5p	81.1104	72.6756	138.815	129.638	8.05772	4.53274	5.38934	7.12367
mmu-miR-668-3p___hsa-miR-668-3p	124.852	124.252	43.6386	60.8421	0	0	0	0.41904
mmu-miR-214-3p___hsa-miR-214-3p	4527.7	5140.54	2393	2777.66	0.424091	0	0	2.0952
mmu-miR-485-3p___hsa-miR-485-3p	70.6819	69.9963	66.0841	68.0729	0.424091	0.566592	0	0
mmu-miR-369-5p___hsa-miR-369-5p	46.0591	42.8685	53.5609	47.7234	0	0	0	0
mmu-miR-369-3p___hsa-miR-369-3p//hsa-miR-655-3p	347.906	427.681	911.595	799.521	1.69636	2.26637	2.15574	1.25712
mmu-miR-127-5p___hsa-miR-127-5p	2386.96	2336.34	1264.17	1209.82	1.69636	1.13318	0.538934	0.41904
mmu-miR-223-3p___hsa-miR-223-3p	39.6861	38.5147	153.072	122.924	0	0.566592	0.538934	0
mmu-miR-1193-5p___hsa-miR-1193	12.4562	8.70767	10.5966	12.2924	0	0	0	0
mmu-miR-494-3p___hsa-miR-494-3p	62.5709	77.0294	93.6352	99.4753	0	0	0.538934	0
mmu-miR-493-5p___hsa-miR-493-5p	41.7139	44.5431	37.5697	38.6332	0	0	0	0
mmu-miR-376a-5p//mmu-miR-376b-5p//mmu-miR-376c-5p___hsa-miR-376a-2-5p//hsa-miR-376a-5p//hsa-miR-376b-5p//hsa-miR-376c-5p	201.328	210.994	245.07	223.742	0	0	0	0.41904
mmu-miR-370-3p___hsa-miR-370-3p	318.648	316.825	215.785	271.879	4.665	6.79911	6.46721	2.93328
mmu-miR-379-3p//mmu-miR-411-3p//mmu-miR-758-3p___hsa-miR-379-3p//hsa-miR-411-3p//hsa-miR-758-3p	48.3765	51.9111	293.333	337.162	2.12045	1.13318	0	0.838079
mmu-miR-24-1-5p//mmu-miR-24-2-5p___hsa-miR-24-1-5p//hsa-miR-24-2-5p	346.457	332.901	118.104	121.064	1.27227	5.66592	6.46721	2.0952
mmu-miR-615-3p___hsa-miR-615-3p	595.292	615.231	452.281	440.253	0.424091	1.13318	0	0
mmu-let-7a-1-3p//mmu-let-7b-3p//mmu-let-7c-2-3p//mmu-let-7f-1-3p//mmu-let-7f-2-3p//mmu-miR-98-3p___hsa-let-7a-3p//hsa-let-7b-3p//hsa-let-7f-1-3p//hsa-let-7f-2-3p//hsa-miR-98-3p	156.427	165.111	165.21	170.544	13.1468	8.49889	10.2397	11.7331
mmu-miR-212-5p___hsa-miR-212-5p	82.5588	65.3076	85.9286	94.9302	2.96864	1.69978	3.77254	6.28559
mmu-miR-199a-3p//mmu-miR-199b-3p___hsa-miR-199a-3p//hsa-miR-199b-3p	46416.3	45382.1	38303.9	35666.8	87.7868	86.1221	90.002	79.6175
mmu-miR-380-5p___hsa-miR-380-5p	110.368	103.822	77.5477	71.1718	0	0.566592	0	0
mmu-let-7i-3p___hsa-let-7i-3p	68.6541	67.6519	105.58	122.097	0.424091	2.83296	0	0
mmu-miR-409-5p___hsa-miR-409-5p	316.91	314.816	282.543	273.118	0	0	1.07787	0.41904
mmu-miR-329-5p___hsa-miR-329-5p	1524.01	1482.31	556.513	481.675	0.424091	0	0	0.838079
mmu-miR-377-3p___hsa-miR-377-3p	242.752	267.594	97.1032	104.537	0.424091	0.566592	0	1.25712
mmu-miR-212-3p___hsa-miR-212-3p	30.1267	36.5052	150.279	181.907	3.81682	3.96615	3.77254	2.51424
mmu-miR-196a-2-3p___hsa-miR-196a-3p	63.1502	52.9159	28.8034	27.787	0	0	0	0
mmu-miR-323-5p//mmu-miR-410-5p___hsa-miR-323a-5p//hsa-miR-323b-5p//hsa-miR-410-5p	20.5673	18.755	10.1149	12.0858	0	0	0	0.41904
mmu-let-7d-3p___hsa-let-7d-3p	121.955	127.266	28.0328	37.7035	1.27227	0.566592	0	0
mmu-miR-34b-3p___hsa-miR-34b-3p	480	457.488	106.255	99.372	2.96864	2.26637	4.31147	3.77136
mmu-miR-411-5p___hsa-miR-411-5p	675.534	755.558	1662.31	2080.41	0.848181	0.566592	0	0
mmu-miR-1197-3p___hsa-miR-1197	5.50392	11.7219	37.8587	41.7321	0	0	0.538934	0
mmu-let-7a-5p//mmu-let-7b-5p//mmu-let-7c-5p//mmu-let-7d-5p//mmu-let-7e-5p//mmu-let-7f-5p//mmu-let-7g-5p//mmu-let-7i-5p//mmu-let-7j//mmu-let-7k//mmu-miR-1961//mmu-miR-3962//mmu-miR-3970//mmu-miR-98-5p___hsa-let-7a-5p//hsa-let-7b-5p//hsa-let-7c-5p//hsa-let-7d-5p//hsa-let-7e-5p//hsa-let-7f-5p//hsa-let-7g-5p//hsa-let-7i-5p//hsa-miR-1827//hsa-miR-4500//hsa-miR-4510//hsa-miR-6129//hsa-miR-6130//hsa-miR…	113141	110716	68797.7	66859.5	1518.67	1458.98	1330.63	1753.26
mmu-miR-136-3p___hsa-miR-136-3p	1004.61	1015.11	584.835	555.12	0	0	0	0.838079
mmu-miR-376a-3p//mmu-miR-376b-3p//mmu-miR-376c-3p//mmu-miR-487b-3p___hsa-miR-376a-3p//hsa-miR-376b-3p//hsa-miR-376c-3p//hsa-miR-487a-3p//hsa-miR-487b-3p	3620.71	3709.8	2343.58	2467.15	2.12045	6.79911	5.38934	10.895
mmu-miR-382-5p___hsa-miR-382-5p	1510.97	1386.53	642.345	661.929	0.848181	0	0.538934	0.838079
mmu-miR-300-3p//mmu-miR-381-3p___hsa-miR-300//hsa-miR-381-3p	1547.18	1720.44	4552.58	4585.16	1.69636	1.13318	0.538934	0.838079
mmu-miR-218-5p___hsa-miR-218-5p	3423.15	3806.93	3057.11	3183.42	279.476	324.657	307.192	274.052
mmu-miR-145a-3p___hsa-miR-145-3p	947.543	925.693	501.315	529.089	14.4191	10.7653	16.707	23.0472
mmu-miR-382-3p___hsa-miR-382-3p	382.957	410.935	188.33	204.012	0.424091	0	0.538934	0
mmu-miR-125b-1-3p___hsa-miR-125b-1-3p	1269.96	1163.48	827.593	820.904	13.995	13.0316	11.8565	12.1521
mmu-miR-125b-2-3p___hsa-miR-125b-2-3p	163.669	169.13	110.301	107.223	2.12045	4.53274	1.07787	0.838079
mmu-miR-539-5p___hsa-miR-539-5p	23.7538	14.7361	13.7756	14.9781	0	0	0	0
mmu-miR-10a-3p//mmu-miR-10b-3p___hsa-miR-10a-3p//hsa-miR-10b-3p	68.9438	80.3785	125.329	121.374	0	0	0	0
mmu-miR-199a-5p//mmu-miR-199b-5p___hsa-miR-199a-5p//hsa-miR-199b-5p	101706	101193	77900.7	82366.8	251.486	268.565	236.592	228.796
mmu-miR-615-5p___hsa-miR-615-5p	39.1068	33.1561	16.6655	21.1759	0	0	0	0
mmu-miR-214-5p___hsa-miR-214-5p	910.464	840.291	422.611	439.53	0	0	0	0
mmu-miR-410-3p___hsa-miR-410-3p	6.08328	6.3633	110.397	114.867	0	0	0	0
mmu-miR-143-5p___hsa-miR-143-5p	306.481	303.764	223.684	211.036	2.12045	1.13318	1.07787	2.0952
mmu-miR-493-3p___hsa-miR-493-3p	12.7459	12.7266	8.5736	8.98687	0	0	0	0
mmu-miR-345-3p___hsa-miR-345-3p	335.739	311.132	178.408	178.808	2.54454	3.96615	3.2336	3.35232
mmu-miR-152-5p___hsa-miR-152-5p	72.1303	67.6519	48.7443	50.3058	1.27227	1.13318	0	1.67616
mmu-miR-34b-5p//mmu-miR-34c-5p//mmu-miR-449a-5p//mmu-miR-449b//mmu-miR-449c-5p___hsa-miR-34b-5p//hsa-miR-34c-5p//hsa-miR-449a//hsa-miR-449b-5p//hsa-miR-449c-5p	15950.9	16065.7	15015	14992.7	193.385	190.942	199.406	163.425
mmu-miR-409-3p___hsa-miR-409-3p	1491.85	1499.39	795.707	798.075	2.96864	3.96615	6.46721	4.60944
