# Supplementary material for: Influence of feeder cells on transcriptomic analysis of pluripotent stem cells
Source: Cell Prolif. 2022 Jan 21;55(2):e13189. doi: 10.1111/cpr.13189 (PMC8828260; doi:10.1111/cpr.13189)
Supplement: Supplementary file 3 — Table S3 [file CPR-55-e13189-s003.xlsx]

## Sheet: Sheet2
Type	mouse_id	human_id	other_RNAs_in_mouse	other_RNAs_in_human
Type-A	mmu-miR-1932	NA	NA	NA
Type-A	mmu-miR-1966-5p	NA	NA	NA
Type-A	mmu-miR-290a-3p	NA	NA	NA
Type-A	mmu-miR-3057-5p	NA	NA	NA
Type-A	mmu-miR-3066-3p	NA	NA	NA
Type-A	mmu-miR-3104-5p	NA	NA	NA
Type-A	mmu-miR-453	NA	NA	NA
Type-A	mmu-miR-468-5p	NA	NA	NA
Type-A	mmu-miR-489-5p	NA	NA	NA
Type-A	mmu-miR-5135	NA	NA	NA
Type-A	mmu-miR-5625-3p	NA	NA	NA
Type-A	mmu-miR-6351	NA	NA	NA
Type-A	mmu-miR-6386	NA	NA	NA
Type-A	mmu-miR-6546-5p	NA	NA	NA
Type-A	mmu-miR-667-5p	NA	NA	NA
Type-A	mmu-miR-6896-5p	NA	NA	NA
Type-A	mmu-miR-6900-5p	NA	NA	NA
Type-A	mmu-miR-6970-5p	NA	NA	NA
Type-A	mmu-miR-6977-5p	NA	NA	NA
Type-A	mmu-miR-7004-5p	NA	NA	NA
Type-A	mmu-miR-7005-3p	NA	NA	NA
Type-A	mmu-miR-7006-5p	NA	NA	NA
Type-A	mmu-miR-7032-5p	NA	NA	NA
Type-A	mmu-miR-7037-5p	NA	NA	NA
Type-A	mmu-miR-7081-5p	NA	NA	NA
Type-A	mmu-miR-7115-5p	NA	NA	NA
Type-A	mmu-miR-7222-5p	NA	NA	NA
Type-A	mmu-miR-7226-5p	NA	NA	NA
Type-A	mmu-miR-7236-5p	NA	NA	NA
Type-A	mmu-miR-741-5p	NA	NA	NA
Type-A	mmu-miR-7659-3p	NA	NA	NA
Type-A	mmu-miR-7677-5p	NA	NA	NA
Type-A	NA	hsa-miR-3690	NA	NA
Type-A	NA	hsa-miR-7107-3p	NA	NA
Type-A	NA	hsa-miR-12119	NA	NA
Type-A	NA	hsa-miR-3180-5p	NA	NA
Type-A	NA	hsa-miR-4706	NA	NA
Type-A	NA	hsa-miR-3977	NA	NA
Type-A	NA	hsa-miR-5188	NA	NA
Type-A	NA	hsa-miR-573	NA	NA
Type-A	NA	hsa-miR-1272	NA	NA
Type-A	NA	hsa-miR-4745-3p	NA	NA
Type-A	NA	hsa-miR-3616-3p	NA	NA
Type-A	NA	hsa-miR-636	NA	NA
Type-A	NA	hsa-miR-7706	NA	NA
Type-A	NA	hsa-miR-4754	NA	NA
Type-A	NA	hsa-miR-658	NA	NA
Type-A	NA	hsa-miR-8069	NA	NA
Type-A	NA	hsa-miR-6765-5p	NA	NA
Type-A	NA	hsa-miR-4518	NA	NA
Type-A	NA	hsa-miR-4685-5p	NA	NA
Type-A	NA	hsa-miR-6831-5p	NA	NA
Type-A	NA	hsa-miR-6081	NA	NA
Type-A	NA	hsa-miR-8080	NA	NA
Type-A	NA	hsa-miR-2277-5p	NA	NA
Type-A	NA	hsa-miR-6770-5p	NA	NA
Type-A	NA	hsa-miR-6766-5p	NA	NA
Type-A	NA	hsa-miR-637	NA	NA
Type-A	NA	hsa-miR-1183	NA	NA
Type-A	NA	hsa-miR-4665-3p	NA	NA
Type-A	NA	hsa-miR-6768-3p	NA	NA
Type-A	NA	hsa-miR-4664-5p	NA	NA
Type-A	NA	hsa-miR-597-3p	NA	NA
Type-A	NA	hsa-miR-579-5p	NA	NA
Type-A	NA	hsa-miR-4641	NA	NA
Type-A	NA	hsa-miR-1307-3p	NA	NA
Type-A	NA	hsa-miR-8074	NA	NA
Type-A	NA	hsa-miR-8053	NA	NA
Type-A	NA	hsa-miR-3143	NA	NA
Type-A	NA	hsa-miR-7161-3p	NA	NA
Type-A	NA	hsa-miR-1292-5p	NA	NA
Type-A	NA	hsa-miR-6840-5p	NA	NA
Type-A	NA	hsa-miR-12128	NA	NA
Type-A	NA	hsa-miR-12127	NA	NA
Type-B	mmu-miR-105	NA	NA	NA
Type-B	mmu-miR-1188-3p	NA	NA	NA
Type-B	mmu-miR-1188-5p	NA	NA	NA
Type-B	mmu-miR-1190	NA	NA	NA
Type-B	mmu-miR-1191a//mmu-miR-1191b-3p	NA	NA	NA
Type-B	mmu-miR-1191b-5p	NA	NA	NA
Type-B	mmu-miR-1192	NA	NA	NA
Type-B	mmu-miR-1193-3p	NA	NA	NA
Type-B	mmu-miR-1195	NA	NA	NA
Type-B	mmu-miR-1197-5p	NA	NA	NA
Type-B	mmu-miR-1198-3p	NA	NA	NA
Type-B	mmu-miR-1198-5p	NA	NA	NA
Type-B	mmu-miR-1199-5p	NA	NA	NA
Type-B	mmu-miR-12178-3p	NA	NA	NA
Type-B	mmu-miR-12178-5p	NA	NA	NA
Type-B	mmu-miR-12179-5p	NA	NA	NA
Type-B	mmu-miR-12180-3p	NA	NA	NA
Type-B	mmu-miR-12181-3p	NA	NA	NA
Type-B	mmu-miR-12181-5p	NA	NA	NA
Type-B	mmu-miR-12182-3p	NA	NA	NA
Type-B	mmu-miR-12182-5p	NA	NA	NA
Type-B	mmu-miR-12183-5p	NA	NA	NA
Type-B	mmu-miR-12184-3p	NA	NA	NA
Type-B	mmu-miR-12184-5p	NA	NA	NA
Type-B	mmu-miR-12185-3p	NA	NA	NA
Type-B	mmu-miR-12185-5p	NA	NA	NA
Type-B	mmu-miR-12186-3p	NA	NA	NA
Type-B	mmu-miR-12186-5p	NA	NA	NA
Type-B	mmu-miR-12187-3p	NA	NA	NA
Type-B	mmu-miR-12187-5p	NA	NA	NA
Type-B	mmu-miR-12188-3p	NA	NA	NA
Type-B	mmu-miR-12188-5p	NA	NA	NA
Type-B	mmu-miR-12189-3p	NA	NA	NA
Type-B	mmu-miR-12190-3p	NA	NA	NA
Type-B	mmu-miR-12191-3p	NA	NA	NA
Type-B	mmu-miR-12191-5p	NA	NA	NA
Type-B	mmu-miR-12192-5p	NA	NA	NA
Type-B	mmu-miR-12193-3p	NA	NA	NA
Type-B	mmu-miR-12193-5p	NA	NA	NA
Type-B	mmu-miR-12194-3p	NA	NA	NA
Type-B	mmu-miR-12195-3p	NA	NA	NA
Type-B	mmu-miR-12195-5p	NA	NA	NA
Type-B	mmu-miR-12196-3p	NA	NA	NA
Type-B	mmu-miR-12196-5p	NA	NA	NA
Type-B	mmu-miR-12197-3p	NA	NA	NA
Type-B	mmu-miR-12198-3p	NA	NA	NA
Type-B	mmu-miR-12199-3p	NA	NA	NA
Type-B	mmu-miR-12200-3p	NA	NA	NA
Type-B	mmu-miR-12200-5p	NA	NA	NA
Type-B	mmu-miR-12201-3p	NA	NA	NA
Type-B	mmu-miR-12201-5p	NA	NA	NA
Type-B	mmu-miR-12202-3p	NA	NA	NA
Type-B	mmu-miR-12202-5p	NA	NA	NA
Type-B	mmu-miR-12203-3p	NA	NA	NA
Type-B	mmu-miR-12203-5p	NA	NA	NA
Type-B	mmu-miR-12204-5p	NA	misc_RNA	NA
Type-B	mmu-miR-12205-3p	NA	NA	NA
Type-B	mmu-miR-12205-5p	NA	NA	NA
Type-B	mmu-miR-12206-5p	NA	NA	NA
Type-B	mmu-miR-1231-3p	NA	NA	NA
Type-B	mmu-miR-1231-5p	NA	NA	NA
Type-B	mmu-miR-124b-3p	NA	NA	NA
Type-B	mmu-miR-1258-3p	NA	NA	NA
Type-B	mmu-miR-1258-5p	NA	NA	NA
Type-B	mmu-miR-1264-5p	NA	NA	NA
Type-B	mmu-miR-126b-3p	NA	NA	NA
Type-B	mmu-miR-126b-5p	NA	NA	NA
Type-B	mmu-miR-1271-3p	NA	NA	NA
Type-B	mmu-miR-129b-3p	NA	NA	NA
Type-B	mmu-miR-129b-5p	NA	NA	NA
Type-B	mmu-miR-130c	NA	NA	NA
Type-B	mmu-miR-133c	NA	NA	NA
Type-B	mmu-miR-1668	NA	NA	NA
Type-B	mmu-miR-1839-3p	NA	NA	snoRNA
Type-B	mmu-miR-1839-5p	NA	NA	snoRNA
Type-B	mmu-miR-1843a-3p//mmu-miR-1843b-3p	NA	snoRNA	snoRNA
Type-B	mmu-miR-184-5p	NA	NA	NA
Type-B	mmu-miR-1892	NA	NA	NA
Type-B	mmu-miR-1893	NA	NA	NA
Type-B	mmu-miR-1894-3p	NA	NA	NA
Type-B	mmu-miR-1894-5p	NA	NA	NA
Type-B	mmu-miR-1895	NA	NA	NA
Type-B	mmu-miR-1896	NA	NA	NA
Type-B	mmu-miR-1897-3p	NA	NA	misc_RNA//sRNA
Type-B	mmu-miR-1897-5p	NA	NA	NA
Type-B	mmu-miR-1898	NA	NA	NA
Type-B	mmu-miR-1899	NA	NA	NA
Type-B	mmu-miR-1900	NA	NA	NA
Type-B	mmu-miR-1901	NA	NA	NA
Type-B	mmu-miR-1902	NA	NA	NA
Type-B	mmu-miR-1903	NA	NA	NA
Type-B	mmu-miR-1904	NA	NA	NA
Type-B	mmu-miR-1905	NA	NA	NA
Type-B	mmu-miR-1906	NA	NA	NA
Type-B	mmu-miR-1907	NA	NA	NA
Type-B	mmu-miR-1927	NA	NA	NA
Type-B	mmu-miR-1929-3p	NA	NA	NA
Type-B	mmu-miR-1929-5p	NA	NA	NA
Type-B	mmu-miR-1930-3p	NA	NA	NA
Type-B	mmu-miR-1930-5p	NA	NA	NA
Type-B	mmu-miR-1931	NA	NA	NA
Type-B	mmu-miR-1933-3p	NA	NA	NA
Type-B	mmu-miR-1933-5p	NA	NA	NA
Type-B	mmu-miR-1934-3p	NA	NA	NA
Type-B	mmu-miR-1934-5p	NA	NA	NA
Type-B	mmu-miR-1936	NA	NA	NA
Type-B	mmu-miR-1938	NA	NA	NA
Type-B	mmu-miR-1941-3p	NA	NA	NA
Type-B	mmu-miR-194-1-3p	NA	NA	NA
Type-B	mmu-miR-1941-5p	NA	NA	NA
Type-B	mmu-miR-1942	NA	NA	NA
Type-B	mmu-miR-1943-3p	NA	NA	NA
Type-B	mmu-miR-1943-5p	NA	NA	NA
Type-B	mmu-miR-1945	NA	NA	NA
Type-B	mmu-miR-1946a//mmu-miR-1946b	NA	NA	NA
Type-B	mmu-miR-1947-3p	NA	NA	NA
Type-B	mmu-miR-1947-5p	NA	NA	NA
Type-B	mmu-miR-1948-3p	NA	NA	NA
Type-B	mmu-miR-1948-5p	NA	NA	NA
Type-B	mmu-miR-1950	NA	NA	NA
Type-B	mmu-miR-1951	NA	NA	NA
Type-B	mmu-miR-1952//mmu-miR-6974-3p	NA	NA	NA
Type-B	mmu-miR-1953	NA	NA	NA
Type-B	mmu-miR-1954	NA	NA	NA
Type-B	mmu-miR-1955-3p	NA	NA	NA
Type-B	mmu-miR-1955-5p	NA	NA	NA
Type-B	mmu-miR-1956	NA	NA	NA
Type-B	mmu-miR-1958	NA	NA	NA
Type-B	mmu-miR-1960	NA	NA	NA
Type-B	mmu-miR-1962	NA	NA	NA
Type-B	mmu-miR-1963	NA	NA	NA
Type-B	mmu-miR-1964-3p	NA	NA	NA
Type-B	mmu-miR-1964-5p	NA	NA	NA
Type-B	mmu-miR-1966-3p	NA	NA	NA
Type-B	mmu-miR-1967	NA	NA	NA
Type-B	mmu-miR-1968-3p	NA	NA	NA
Type-B	mmu-miR-1968-5p	NA	NA	NA
Type-B	mmu-miR-1969	NA	NA	NA
Type-B	mmu-miR-1970//mmu-miR-1970b-5p//mmu-miR-1970c-5p	NA	NA	NA
Type-B	mmu-miR-1970c-3p	NA	NA	NA
Type-B	mmu-miR-1971//mmu-miR-1981-5p	NA	misc_RNA	NA
Type-B	mmu-miR-1981-3p	NA	misc_RNA	NA
Type-B	mmu-miR-1982-3p	NA	NA	NA
Type-B	mmu-miR-1982-5p	NA	NA	NA
Type-B	mmu-miR-1983	NA	NA	NA
Type-B	mmu-miR-1b-3p	NA	NA	NA
Type-B	mmu-miR-1b-5p	NA	NA	NA
Type-B	mmu-miR-201-3p	NA	NA	NA
Type-B	mmu-miR-201-5p	NA	NA	NA
Type-B	mmu-miR-207	NA	NA	NA
Type-B	mmu-miR-2136	NA	NA	NA
Type-B	mmu-miR-2137	NA	NA	rRNA
Type-B	mmu-miR-2139	NA	NA	NA
Type-B	mmu-miR-216c-3p	NA	NA	NA
Type-B	mmu-miR-216c-5p	NA	NA	NA
Type-B	mmu-miR-218-1-3p	NA	NA	NA
Type-B	mmu-miR-219c-5p	NA	NA	NA
Type-B	mmu-miR-21b	NA	NA	NA
Type-B	mmu-miR-21c	NA	NA	NA
Type-B	mmu-miR-290b-5p	NA	NA	NA
Type-B	mmu-miR-291a-5p//mmu-miR-291b-5p	NA	NA	NA
Type-B	mmu-miR-292a-5p	NA	NA	NA
Type-B	mmu-miR-292b-3p	NA	NA	NA
Type-B	mmu-miR-293-3p	NA	NA	NA
Type-B	mmu-miR-293-5p	NA	NA	NA
Type-B	mmu-miR-294-5p	NA	NA	NA
Type-B	mmu-miR-295-3p	NA	NA	NA
Type-B	mmu-miR-295-5p	NA	NA	NA
Type-B	mmu-miR-298-3p	NA	NA	NA
Type-B	mmu-miR-298-5p	NA	NA	NA
Type-B	mmu-miR-300-5p	NA	NA	NA
Type-B	mmu-miR-3057-3p	NA	NA	NA
Type-B	mmu-miR-3058-3p	NA	NA	NA
Type-B	mmu-miR-3058-5p	NA	NA	NA
Type-B	mmu-miR-3060-3p	NA	NA	NA
Type-B	mmu-miR-3060-5p	NA	NA	NA
Type-B	mmu-miR-3061-3p	NA	NA	NA
Type-B	mmu-miR-3061-5p	NA	NA	NA
Type-B	mmu-miR-3062-3p	NA	NA	NA
Type-B	mmu-miR-3062-5p	NA	NA	NA
Type-B	mmu-miR-3063-3p	NA	NA	NA
Type-B	mmu-miR-3063-5p	NA	NA	NA
Type-B	mmu-miR-3066-5p	NA	NA	NA
Type-B	mmu-miR-3067-3p	NA	NA	NA
Type-B	mmu-miR-3067-5p	NA	NA	NA
Type-B	mmu-miR-3068-3p	NA	snoRNA//misc_RNA	NA
Type-B	mmu-miR-3068-5p	NA	snoRNA//misc_RNA	snoRNA
Type-B	mmu-miR-3069-3p	NA	NA	snoRNA
Type-B	mmu-miR-3069-5p	NA	NA	snoRNA
Type-B	mmu-miR-3070-2-3p//mmu-miR-3070-3p	NA	NA	NA
Type-B	mmu-miR-3070-5p	NA	NA	NA
Type-B	mmu-miR-3071-3p	NA	NA	NA
Type-B	mmu-miR-3071-5p	NA	NA	NA
Type-B	mmu-miR-3072-3p	NA	NA	NA
Type-B	mmu-miR-3072-5p	NA	NA	NA
Type-B	mmu-miR-3073a-3p	NA	NA	NA
Type-B	mmu-miR-3073a-5p	NA	NA	NA
Type-B	mmu-miR-3073b-3p	NA	NA	NA
Type-B	mmu-miR-3073b-5p	NA	NA	NA
Type-B	mmu-miR-3075-3p	NA	NA	NA
Type-B	mmu-miR-3075-5p	NA	NA	NA
Type-B	mmu-miR-3076-3p	NA	NA	NA
Type-B	mmu-miR-3076-5p	NA	NA	NA
Type-B	mmu-miR-3077-3p	NA	NA	NA
Type-B	mmu-miR-3077-5p	NA	NA	NA
Type-B	mmu-miR-3078-3p	NA	NA	NA
Type-B	mmu-miR-3078-5p	NA	NA	NA
Type-B	mmu-miR-3079-3p	NA	NA	NA
Type-B	mmu-miR-3079-5p	NA	NA	NA
Type-B	mmu-miR-3080-3p	NA	NA	NA
Type-B	mmu-miR-3080-5p	NA	NA	NA
Type-B	mmu-miR-3081-3p	NA	NA	NA
Type-B	mmu-miR-3081-5p	NA	NA	NA
Type-B	mmu-miR-3082-3p	NA	NA	NA
Type-B	mmu-miR-3083-3p//mmu-miR-3083b-3p	NA	NA	NA
Type-B	mmu-miR-3083-5p//mmu-miR-3083b-5p	NA	NA	NA
Type-B	mmu-miR-3084-3p	NA	snoRNA	snoRNA
Type-B	mmu-miR-3084-5p	NA	snoRNA	NA
Type-B	mmu-miR-3086-3p	NA	NA	NA
Type-B	mmu-miR-3086-5p	NA	NA	NA
Type-B	mmu-miR-3087-3p	NA	NA	NA
Type-B	mmu-miR-3087-5p	NA	NA	NA
Type-B	mmu-miR-3088-3p	NA	NA	NA
Type-B	mmu-miR-3088-5p	NA	NA	NA
Type-B	mmu-miR-3089-3p	NA	NA	NA
Type-B	mmu-miR-3089-5p	NA	NA	NA
Type-B	mmu-miR-3090-3p	NA	NA	NA
Type-B	mmu-miR-3090-5p	NA	NA	NA
Type-B	mmu-miR-3091-3p	NA	NA	NA
Type-B	mmu-miR-3091-5p	NA	NA	NA
Type-B	mmu-miR-3092-3p	NA	NA	NA
Type-B	mmu-miR-3092-5p	NA	NA	NA
Type-B	mmu-miR-3093-3p	NA	NA	NA
Type-B	mmu-miR-3093-5p	NA	NA	NA
Type-B	mmu-miR-3094-3p	NA	NA	NA
Type-B	mmu-miR-3094-5p	NA	NA	NA
Type-B	mmu-miR-3095-3p	NA	NA	NA
Type-B	mmu-miR-3095-5p	NA	NA	NA
Type-B	mmu-miR-3097-3p	NA	NA	NA
Type-B	mmu-miR-3097-5p	NA	NA	NA
Type-B	mmu-miR-3098-3p	NA	NA	NA
Type-B	mmu-miR-3098-5p	NA	NA	NA
Type-B	mmu-miR-3099-3p	NA	NA	NA
Type-B	mmu-miR-3099-5p	NA	NA	NA
Type-B	mmu-miR-30f	NA	NA	NA
Type-B	mmu-miR-3100-3p	NA	NA	NA
Type-B	mmu-miR-3100-5p	NA	NA	NA
Type-B	mmu-miR-3101-3p	NA	NA	NA
Type-B	mmu-miR-3101-5p	NA	NA	NA
Type-B	mmu-miR-3102-3p	NA	NA	NA
Type-B	mmu-miR-3102-3p.2-3p	NA	NA	NA
Type-B	mmu-miR-3102-5p.2-5p	NA	NA	NA
Type-B	mmu-miR-3103-3p	NA	NA	NA
Type-B	mmu-miR-3103-5p	NA	NA	NA
Type-B	mmu-miR-3104-3p	NA	NA	NA
Type-B	mmu-miR-3105-3p	NA	NA	NA
Type-B	mmu-miR-3105-5p	NA	NA	NA
Type-B	mmu-miR-3106-3p	NA	NA	NA
Type-B	mmu-miR-3106-5p	NA	NA	NA
Type-B	mmu-miR-3108-3p	NA	NA	NA
Type-B	mmu-miR-3108-5p	NA	NA	NA
Type-B	mmu-miR-3109-3p	NA	NA	NA
Type-B	mmu-miR-3109-5p	NA	NA	NA
Type-B	mmu-miR-3110-3p	NA	NA	NA
Type-B	mmu-miR-3110-5p	NA	NA	NA
Type-B	mmu-miR-3112-3p	NA	NA	NA
Type-B	mmu-miR-3112-5p	NA	NA	NA
Type-B	mmu-miR-322-3p	NA	NA	NA
Type-B	mmu-miR-325-3p	NA	NA	NA
Type-B	mmu-miR-326-5p	NA	NA	NA
Type-B	mmu-miR-327	NA	NA	NA
Type-B	mmu-miR-329-3p	NA	NA	NA
Type-B	mmu-miR-337-3p	NA	NA	NA
Type-B	mmu-miR-337-5p	NA	NA	NA
Type-B	mmu-miR-341-3p	NA	NA	NA
Type-B	mmu-miR-341-5p	NA	NA	NA
Type-B	mmu-miR-343	NA	NA	NA
Type-B	mmu-miR-344-3p//mmu-miR-344b-3p//mmu-miR-344c-3p//mmu-miR-344e-3p//mmu-miR-344h-3p	NA	NA	NA
Type-B	mmu-miR-344-5p//mmu-miR-344b-5p//mmu-miR-344c-5p//mmu-miR-344d-1-5p//mmu-miR-344d-2-5p//mmu-miR-344e-5p//mmu-miR-344f-5p//mmu-miR-344g-5p//mmu-miR-344h-5p//mmu-miR-344i	NA	NA	NA
Type-B	mmu-miR-344d-3-5p	NA	NA	NA
Type-B	mmu-miR-344d-3p	NA	NA	NA
Type-B	mmu-miR-344f-3p	NA	NA	NA
Type-B	mmu-miR-344g-3p	NA	NA	NA
Type-B	mmu-miR-346-3p	NA	NA	NA
Type-B	mmu-miR-3470a//mmu-miR-3470b	NA	snRNA	NA
Type-B	mmu-miR-3471	NA	NA	NA
Type-B	mmu-miR-3472	NA	NA	NA
Type-B	mmu-miR-3473a//mmu-miR-3473b//mmu-miR-3473e//mmu-miR-5104	NA	misc_RNA//snRNA//tRNA//sRNA	NA
Type-B	mmu-miR-3473c	NA	NA	NA
Type-B	mmu-miR-3473d	NA	NA	NA
Type-B	mmu-miR-3473f	NA	NA	NA
Type-B	mmu-miR-3473g	NA	NA	NA
Type-B	mmu-miR-3473h-5p	NA	NA	NA
Type-B	mmu-miR-3474	NA	NA	NA
Type-B	mmu-miR-3475-3p	NA	NA	NA
Type-B	mmu-miR-3475-5p	NA	NA	NA
Type-B	mmu-miR-350-3p	NA	NA	NA
Type-B	mmu-miR-350-5p	NA	NA	NA
Type-B	mmu-miR-351-3p	NA	NA	NA
Type-B	mmu-miR-351-5p	NA	NA	NA
Type-B	mmu-miR-3544-3p	NA	NA	NA
Type-B	mmu-miR-3544-5p	NA	NA	NA
Type-B	mmu-miR-3547-3p	NA	NA	NA
Type-B	mmu-miR-3547-5p	NA	NA	NA
Type-B	mmu-miR-3552	NA	NA	NA
Type-B	mmu-miR-3569-3p	NA	NA	NA
Type-B	mmu-miR-3569-5p	NA	NA	NA
Type-B	mmu-miR-3572-3p	NA	NA	NA
Type-B	mmu-miR-3572-5p	NA	NA	NA
Type-B	mmu-miR-3618-3p	NA	NA	NA
Type-B	mmu-miR-3618-5p	NA	NA	NA
Type-B	mmu-miR-3620-3p	NA	NA	NA
Type-B	mmu-miR-374b-3p	NA	NA	NA
Type-B	mmu-miR-384-5p	NA	NA	NA
Type-B	mmu-miR-3961	NA	NA	NA
Type-B	mmu-miR-3963	NA	NA	NA
Type-B	mmu-miR-3968	NA	NA	NA
Type-B	mmu-miR-429-5p	NA	NA	NA
Type-B	mmu-miR-432	NA	NA	NA
Type-B	mmu-miR-434-3p	NA	NA	NA
Type-B	mmu-miR-434-5p	NA	NA	NA
Type-B	mmu-miR-448-5p	NA	NA	NA
Type-B	mmu-miR-449a-3p	NA	NA	NA
Type-B	mmu-miR-449c-3p	NA	NA	NA
Type-B	mmu-miR-451b	NA	NA	NA
Type-B	mmu-miR-452-3p	NA	NA	misc_RNA
Type-B	mmu-miR-452-5p	NA	NA	misc_RNA
Type-B	mmu-miR-463-3p	NA	NA	NA
Type-B	mmu-miR-463-5p	NA	NA	NA
Type-B	mmu-miR-465a-3p//mmu-miR-465b-3p//mmu-miR-465c-3p//mmu-miR-465d-3p	NA	NA	NA
Type-B	mmu-miR-465a-5p//mmu-miR-465b-5p//mmu-miR-465c-5p//mmu-miR-465d-5p	NA	NA	NA
Type-B	mmu-miR-466g	NA	NA	NA
Type-B	mmu-miR-466h-5p//mmu-miR-466j//mmu-miR-466m-5p//mmu-miR-669m-5p	NA	NA	NA
Type-B	mmu-miR-466n-3p	NA	NA	NA
Type-B	mmu-miR-466q	NA	NA	NA
Type-B	mmu-miR-468-3p	NA	NA	NA
Type-B	mmu-miR-470-3p	NA	NA	NA
Type-B	mmu-miR-470-5p	NA	NA	NA
Type-B	mmu-miR-471-3p	NA	misc_RNA	NA
Type-B	mmu-miR-471-5p	NA	NA	NA
Type-B	mmu-miR-496a-5p	NA	NA	NA
Type-B	mmu-miR-496b	NA	NA	NA
Type-B	mmu-miR-497b	NA	NA	NA
Type-B	mmu-miR-5046	NA	NA	NA
Type-B	mmu-miR-509-3p	NA	NA	NA
Type-B	mmu-miR-5098	NA	NA	NA
Type-B	mmu-miR-5099	NA	NA	NA
Type-B	mmu-miR-5101	NA	NA	NA
Type-B	mmu-miR-5103	NA	NA	NA
Type-B	mmu-miR-5104b-5p	NA	NA	NA
Type-B	mmu-miR-5106	NA	NA	NA
Type-B	mmu-miR-5107-3p	NA	NA	NA
Type-B	mmu-miR-5107-5p	NA	NA	NA
Type-B	mmu-miR-5108	NA	NA	NA
Type-B	mmu-miR-5110	NA	NA	NA
Type-B	mmu-miR-5112	NA	NA	tRNA
Type-B	mmu-miR-5113	NA	NA	NA
Type-B	mmu-miR-5114	NA	NA	NA
Type-B	mmu-miR-5116	NA	NA	NA
Type-B	mmu-miR-5118	NA	NA	NA
Type-B	mmu-miR-5119	NA	NA	NA
Type-B	mmu-miR-5120	NA	NA	NA
Type-B	mmu-miR-5121	NA	snoRNA	NA
Type-B	mmu-miR-5122	NA	NA	NA
Type-B	mmu-miR-5123	NA	NA	NA
Type-B	mmu-miR-5124a	NA	NA	NA
Type-B	mmu-miR-5124b	NA	NA	NA
Type-B	mmu-miR-5125	NA	NA	NA
Type-B	mmu-miR-5128	NA	NA	NA
Type-B	mmu-miR-5129-3p	NA	NA	NA
Type-B	mmu-miR-5129-5p	NA	NA	NA
Type-B	mmu-miR-5130	NA	NA	NA
Type-B	mmu-miR-5131	NA	NA	NA
Type-B	mmu-miR-5132-3p	NA	NA	NA
Type-B	mmu-miR-5132-5p	NA	NA	NA
Type-B	mmu-miR-5133	NA	NA	NA
Type-B	mmu-miR-5134-3p	NA	NA	NA
Type-B	mmu-miR-5134-5p	NA	NA	NA
Type-B	mmu-miR-5136	NA	NA	NA
Type-B	mmu-miR-540-3p	NA	NA	NA
Type-B	mmu-miR-540-5p	NA	NA	NA
Type-B	mmu-miR-541-3p	NA	NA	NA
Type-B	mmu-miR-541-5p	NA	NA	NA
Type-B	mmu-miR-543-5p	NA	NA	NA
Type-B	mmu-miR-544-5p	NA	NA	NA
Type-B	mmu-miR-546	NA	NA	NA
Type-B	mmu-miR-547-3p	NA	NA	NA
Type-B	mmu-miR-547-5p	NA	NA	NA
Type-B	mmu-miR-5615-3p	NA	NA	NA
Type-B	mmu-miR-5615-5p	NA	NA	NA
Type-B	mmu-miR-5616-3p	NA	NA	NA
Type-B	mmu-miR-5616-5p	NA	NA	NA
Type-B	mmu-miR-5617-3p	NA	NA	NA
Type-B	mmu-miR-5617-5p	NA	NA	NA
Type-B	mmu-miR-5618-3p	NA	NA	NA
Type-B	mmu-miR-5618-5p	NA	NA	NA
Type-B	mmu-miR-5619-3p	NA	NA	NA
Type-B	mmu-miR-5619-5p	NA	NA	NA
Type-B	mmu-miR-5620-3p	NA	NA	NA
Type-B	mmu-miR-5620-5p	NA	NA	NA
Type-B	mmu-miR-5621-3p	NA	NA	NA
Type-B	mmu-miR-5621-5p	NA	NA	NA
Type-B	mmu-miR-5622-3p	NA	NA	NA
Type-B	mmu-miR-5622-5p	NA	NA	NA
Type-B	mmu-miR-5623-3p	NA	NA	NA
Type-B	mmu-miR-5623-5p	NA	NA	NA
Type-B	mmu-miR-5624-3p	NA	NA	NA
Type-B	mmu-miR-5624-5p	NA	NA	NA
Type-B	mmu-miR-5625-5p	NA	NA	NA
Type-B	mmu-miR-5626-3p	NA	NA	NA
Type-B	mmu-miR-5626-5p	NA	NA	NA
Type-B	mmu-miR-5627-3p	NA	NA	NA
Type-B	mmu-miR-5627-5p	NA	NA	NA
Type-B	mmu-miR-5709-3p	NA	NA	NA
Type-B	mmu-miR-5709-5p	NA	NA	NA
Type-B	mmu-miR-5710	NA	NA	NA
Type-B	mmu-miR-592-3p	NA	NA	NA
Type-B	mmu-miR-6236	NA	NA	rRNA
Type-B	mmu-miR-6237	NA	NA	NA
Type-B	mmu-miR-6238	NA	NA	rRNA
Type-B	mmu-miR-6239	NA	NA	NA
Type-B	mmu-miR-6240	NA	NA	rRNA
Type-B	mmu-miR-6241	NA	NA	NA
Type-B	mmu-miR-6244	NA	NA	NA
Type-B	mmu-miR-6335	NA	NA	NA
Type-B	mmu-miR-6336	NA	NA	NA
Type-B	mmu-miR-6337	NA	NA	NA
Type-B	mmu-miR-6338	NA	NA	NA
Type-B	mmu-miR-6339	NA	NA	NA
Type-B	mmu-miR-6340	NA	NA	NA
Type-B	mmu-miR-6341	NA	NA	NA
Type-B	mmu-miR-6342	NA	NA	NA
Type-B	mmu-miR-6343	NA	NA	NA
Type-B	mmu-miR-6344//mmu-miR-6384	NA	NA	NA
Type-B	mmu-miR-6345	NA	NA	NA
Type-B	mmu-miR-6346	NA	NA	NA
Type-B	mmu-miR-6347	NA	NA	NA
Type-B	mmu-miR-6348	NA	NA	NA
Type-B	mmu-miR-6349	NA	NA	NA
Type-B	mmu-miR-6350	NA	NA	NA
Type-B	mmu-miR-6352	NA	NA	NA
Type-B	mmu-miR-6353	NA	NA	NA
Type-B	mmu-miR-6354	NA	NA	NA
Type-B	mmu-miR-6355	NA	NA	NA
Type-B	mmu-miR-6356	NA	NA	NA
Type-B	mmu-miR-6357	NA	NA	NA
Type-B	mmu-miR-6358	NA	NA	NA
Type-B	mmu-miR-6359	NA	NA	NA
Type-B	mmu-miR-6360	NA	NA	NA
Type-B	mmu-miR-6361	NA	NA	NA
Type-B	mmu-miR-6362	NA	NA	NA
Type-B	mmu-miR-6363	NA	NA	NA
Type-B	mmu-miR-6364	NA	NA	NA
Type-B	mmu-miR-6365	NA	NA	NA
Type-B	mmu-miR-6366	NA	NA	NA
Type-B	mmu-miR-6367	NA	NA	NA
Type-B	mmu-miR-6368	NA	NA	NA
Type-B	mmu-miR-6369	NA	NA	NA
Type-B	mmu-miR-6370	NA	NA	NA
Type-B	mmu-miR-6371	NA	NA	NA
Type-B	mmu-miR-6372	NA	NA	NA
Type-B	mmu-miR-6373	NA	NA	NA
Type-B	mmu-miR-6374	NA	NA	NA
Type-B	mmu-miR-6375	NA	NA	NA
Type-B	mmu-miR-6376	NA	NA	NA
Type-B	mmu-miR-6377	NA	NA	NA
Type-B	mmu-miR-6378	NA	NA	NA
Type-B	mmu-miR-6379	NA	NA	NA
Type-B	mmu-miR-6380	NA	NA	NA
Type-B	mmu-miR-6381	NA	NA	NA
Type-B	mmu-miR-6382	NA	NA	NA
Type-B	mmu-miR-6383	NA	NA	NA
Type-B	mmu-miR-6385	NA	NA	NA
Type-B	mmu-miR-6387	NA	NA	NA
Type-B	mmu-miR-6388	NA	NA	NA
Type-B	mmu-miR-6390	NA	NA	NA
Type-B	mmu-miR-6391	NA	NA	NA
Type-B	mmu-miR-6392-3p	NA	NA	NA
Type-B	mmu-miR-6392-5p	NA	NA	NA
Type-B	mmu-miR-6393	NA	NA	NA
Type-B	mmu-miR-6394	NA	NA	NA
Type-B	mmu-miR-6395	NA	NA	NA
Type-B	mmu-miR-6396	NA	NA	NA
Type-B	mmu-miR-6397	NA	NA	NA
Type-B	mmu-miR-6398	NA	NA	NA
Type-B	mmu-miR-6399	NA	NA	NA
Type-B	mmu-miR-6400	NA	NA	NA
Type-B	mmu-miR-6401	NA	NA	NA
Type-B	mmu-miR-6403	NA	NA	NA
Type-B	mmu-miR-6404	NA	NA	NA
Type-B	mmu-miR-6405	NA	NA	NA
Type-B	mmu-miR-6406	NA	NA	NA
Type-B	mmu-miR-6407	NA	NA	NA
Type-B	mmu-miR-6408	NA	NA	NA
Type-B	mmu-miR-6409	NA	NA	NA
Type-B	mmu-miR-6410	NA	NA	NA
Type-B	mmu-miR-6411	NA	NA	NA
Type-B	mmu-miR-6412	NA	NA	NA
Type-B	mmu-miR-6413	NA	NA	NA
Type-B	mmu-miR-6414	NA	NA	NA
Type-B	mmu-miR-6415	NA	NA	NA
Type-B	mmu-miR-6416-3p	NA	NA	NA
Type-B	mmu-miR-6416-5p	NA	NA	NA
Type-B	mmu-miR-6417	NA	NA	NA
Type-B	mmu-miR-6418-3p	NA	NA	NA
Type-B	mmu-miR-6418-5p	NA	NA	NA
Type-B	mmu-miR-6419	NA	NA	NA
Type-B	mmu-miR-6420	NA	NA	NA
Type-B	mmu-miR-6481	NA	NA	tRNA
Type-B	mmu-miR-6537-3p	NA	NA	NA
Type-B	mmu-miR-6537-5p	NA	NA	NA
Type-B	mmu-miR-6538	NA	NA	NA
Type-B	mmu-miR-6539	NA	NA	NA
Type-B	mmu-miR-6540-3p	NA	NA	NA
Type-B	mmu-miR-6540-5p	NA	NA	NA
Type-B	mmu-miR-6541	NA	NA	NA
Type-B	mmu-miR-654-5p	NA	NA	NA
Type-B	mmu-miR-6546-3p	NA	NA	NA
Type-B	mmu-miR-665-5p	NA	NA	NA
Type-B	mmu-miR-666-3p	NA	NA	NA
Type-B	mmu-miR-666-5p	NA	NA	NA
Type-B	mmu-miR-667-3p	NA	NA	NA
Type-B	mmu-miR-669e-5p	NA	NA	NA
Type-B	mmu-miR-669g	NA	NA	NA
Type-B	mmu-miR-669h-3p//mmu-miR-669i//mmu-miR-669j//mmu-miR-669k-3p	NA	NA	NA
Type-B	mmu-miR-669h-5p//mmu-miR-669k-5p	NA	NA	NA
Type-B	mmu-miR-6715-5p	NA	NA	NA
Type-B	mmu-miR-672-3p	NA	NA	NA
Type-B	mmu-miR-672-5p	NA	NA	NA
Type-B	mmu-miR-673-3p	NA	NA	NA
Type-B	mmu-miR-673-5p	NA	NA	NA
Type-B	mmu-miR-674-3p	NA	NA	NA
Type-B	mmu-miR-674-5p	NA	NA	NA
Type-B	mmu-miR-6769b-3p	NA	NA	NA
Type-B	mmu-miR-677-3p	NA	snoRNA	snoRNA
Type-B	mmu-miR-677-5p	NA	snoRNA	NA
Type-B	mmu-miR-678	NA	NA	NA
Type-B	mmu-miR-679-3p	NA	NA	NA
Type-B	mmu-miR-679-5p	NA	NA	NA
Type-B	mmu-miR-680	NA	NA	NA
Type-B	mmu-miR-681	NA	NA	NA
Type-B	mmu-miR-682	NA	NA	NA
Type-B	mmu-miR-683	NA	NA	NA
Type-B	mmu-miR-684	NA	NA	NA
Type-B	mmu-miR-686	NA	NA	NA
Type-B	mmu-miR-687	NA	NA	NA
Type-B	mmu-miR-688	NA	NA	NA
Type-B	mmu-miR-6896-3p	NA	NA	NA
Type-B	mmu-miR-6897-3p	NA	NA	NA
Type-B	mmu-miR-6897-5p	NA	NA	NA
Type-B	mmu-miR-6898-3p	NA	NA	NA
Type-B	mmu-miR-6898-5p	NA	NA	NA
Type-B	mmu-miR-6899-3p	NA	NA	NA
Type-B	mmu-miR-6899-5p	NA	NA	NA
Type-B	mmu-miR-690	NA	NA	NA
Type-B	mmu-miR-6900-3p	NA	NA	NA
Type-B	mmu-miR-6901-3p	NA	NA	NA
Type-B	mmu-miR-6901-5p	NA	NA	NA
Type-B	mmu-miR-6902-3p	NA	NA	NA
Type-B	mmu-miR-6902-5p	NA	NA	NA
Type-B	mmu-miR-6903-3p	NA	NA	NA
Type-B	mmu-miR-6903-5p	NA	NA	NA
Type-B	mmu-miR-6904-3p	NA	NA	NA
Type-B	mmu-miR-6904-5p	NA	NA	NA
Type-B	mmu-miR-6905-3p	NA	NA	NA
Type-B	mmu-miR-6905-5p	NA	NA	NA
Type-B	mmu-miR-6906-3p	NA	NA	NA
Type-B	mmu-miR-6906-5p	NA	NA	NA
Type-B	mmu-miR-6907-3p	NA	NA	NA
Type-B	mmu-miR-6907-5p	NA	NA	NA
Type-B	mmu-miR-6908-3p	NA	NA	NA
Type-B	mmu-miR-6908-5p	NA	NA	NA
Type-B	mmu-miR-6909-3p	NA	NA	NA
Type-B	mmu-miR-6909-5p	NA	NA	NA
Type-B	mmu-miR-691	NA	NA	NA
Type-B	mmu-miR-6910-3p	NA	NA	NA
Type-B	mmu-miR-6910-5p	NA	NA	NA
Type-B	mmu-miR-6911-3p	NA	NA	NA
Type-B	mmu-miR-6911-5p	NA	NA	NA
Type-B	mmu-miR-6912-3p	NA	NA	NA
Type-B	mmu-miR-6912-5p	NA	NA	NA
Type-B	mmu-miR-6913-3p	NA	NA	NA
Type-B	mmu-miR-6913-5p	NA	NA	NA
Type-B	mmu-miR-6914-3p	NA	NA	NA
Type-B	mmu-miR-6914-5p	NA	NA	NA
Type-B	mmu-miR-6915-3p	NA	NA	NA
Type-B	mmu-miR-6915-5p	NA	NA	NA
Type-B	mmu-miR-6916-3p	NA	NA	NA
Type-B	mmu-miR-6916-5p	NA	NA	NA
Type-B	mmu-miR-6917-3p	NA	NA	NA
Type-B	mmu-miR-6917-5p	NA	NA	NA
Type-B	mmu-miR-6918-3p	NA	NA	NA
Type-B	mmu-miR-6918-5p	NA	NA	NA
Type-B	mmu-miR-6919-3p	NA	NA	NA
Type-B	mmu-miR-6919-5p	NA	NA	NA
Type-B	mmu-miR-692	NA	NA	NA
Type-B	mmu-miR-6920-3p	NA	NA	NA
Type-B	mmu-miR-6920-5p	NA	NA	NA
Type-B	mmu-miR-6921-3p	NA	NA	NA
Type-B	mmu-miR-6921-5p	NA	NA	NA
Type-B	mmu-miR-6922-3p	NA	NA	NA
Type-B	mmu-miR-6922-5p	NA	NA	NA
Type-B	mmu-miR-6923-3p	NA	NA	NA
Type-B	mmu-miR-6923-5p	NA	NA	NA
Type-B	mmu-miR-6924-3p	NA	NA	NA
Type-B	mmu-miR-6924-5p	NA	NA	NA
Type-B	mmu-miR-6925-3p	NA	NA	snRNA
Type-B	mmu-miR-6925-5p	NA	NA	NA
Type-B	mmu-miR-6926-3p	NA	NA	NA
Type-B	mmu-miR-6926-5p	NA	NA	NA
Type-B	mmu-miR-6927-3p	NA	NA	NA
Type-B	mmu-miR-6927-5p	NA	NA	NA
Type-B	mmu-miR-6928-3p	NA	NA	NA
Type-B	mmu-miR-6928-5p	NA	NA	NA
Type-B	mmu-miR-6929-3p	NA	NA	NA
Type-B	mmu-miR-6929-5p	NA	NA	NA
Type-B	mmu-miR-6930-3p	NA	NA	NA
Type-B	mmu-miR-6930-5p	NA	NA	NA
Type-B	mmu-miR-6931-3p	NA	NA	NA
Type-B	mmu-miR-6931-5p	NA	NA	NA
Type-B	mmu-miR-6932-3p	NA	NA	NA
Type-B	mmu-miR-6932-5p	NA	NA	NA
Type-B	mmu-miR-6933-3p	NA	NA	NA
Type-B	mmu-miR-6933-5p	NA	NA	NA
Type-B	mmu-miR-693-3p	NA	NA	NA
Type-B	mmu-miR-6934-3p	NA	NA	NA
Type-B	mmu-miR-6934-5p	NA	NA	NA
Type-B	mmu-miR-6935-3p	NA	NA	NA
Type-B	mmu-miR-6935-5p	NA	NA	NA
Type-B	mmu-miR-693-5p	NA	NA	NA
Type-B	mmu-miR-6936-3p	NA	NA	NA
Type-B	mmu-miR-6936-5p	NA	NA	NA
Type-B	mmu-miR-6937-3p	NA	NA	NA
Type-B	mmu-miR-6937-5p	NA	NA	NA
Type-B	mmu-miR-6938-3p	NA	NA	NA
Type-B	mmu-miR-6938-5p	NA	NA	NA
Type-B	mmu-miR-6939-3p	NA	NA	NA
Type-B	mmu-miR-6939-5p	NA	NA	NA
Type-B	mmu-miR-694	NA	NA	NA
Type-B	mmu-miR-6940-3p	NA	NA	NA
Type-B	mmu-miR-6940-5p	NA	NA	NA
Type-B	mmu-miR-6941-3p	NA	NA	NA
Type-B	mmu-miR-6941-5p	NA	NA	NA
Type-B	mmu-miR-6942-3p	NA	NA	NA
Type-B	mmu-miR-6942-5p	NA	NA	NA
Type-B	mmu-miR-6943-3p	NA	NA	NA
Type-B	mmu-miR-6943-5p	NA	NA	NA
Type-B	mmu-miR-6944-3p	NA	NA	NA
Type-B	mmu-miR-6944-5p	NA	NA	NA
Type-B	mmu-miR-6945-3p	NA	NA	NA
Type-B	mmu-miR-6945-5p	NA	NA	NA
Type-B	mmu-miR-6946-5p	NA	NA	NA
Type-B	mmu-miR-6947-3p	NA	NA	NA
Type-B	mmu-miR-6947-5p	NA	NA	NA
Type-B	mmu-miR-6948-3p	NA	NA	NA
Type-B	mmu-miR-6948-5p	NA	NA	NA
Type-B	mmu-miR-6949-3p	NA	NA	NA
Type-B	mmu-miR-6949-5p	NA	NA	NA
Type-B	mmu-miR-695	NA	NA	NA
Type-B	mmu-miR-6950-3p	NA	NA	NA
Type-B	mmu-miR-6950-5p	NA	NA	NA
Type-B	mmu-miR-6951-3p	NA	NA	NA
Type-B	mmu-miR-6951-5p	NA	NA	NA
Type-B	mmu-miR-6952-3p	NA	NA	NA
Type-B	mmu-miR-6952-5p	NA	NA	NA
Type-B	mmu-miR-6953-3p	NA	NA	NA
Type-B	mmu-miR-6953-5p	NA	NA	NA
Type-B	mmu-miR-6954-3p	NA	NA	NA
Type-B	mmu-miR-6954-5p	NA	NA	NA
Type-B	mmu-miR-6955-3p	NA	NA	NA
Type-B	mmu-miR-6955-5p	NA	NA	NA
Type-B	mmu-miR-6956-3p	NA	NA	NA
Type-B	mmu-miR-6956-5p	NA	NA	NA
Type-B	mmu-miR-6957-3p	NA	NA	NA
Type-B	mmu-miR-6957-5p	NA	NA	NA
Type-B	mmu-miR-6958-3p	NA	NA	NA
Type-B	mmu-miR-6958-5p	NA	NA	NA
Type-B	mmu-miR-6959-3p	NA	NA	NA
Type-B	mmu-miR-6959-5p	NA	NA	NA
Type-B	mmu-miR-6960-5p	NA	NA	NA
Type-B	mmu-miR-6961-3p	NA	NA	NA
Type-B	mmu-miR-6961-5p	NA	NA	NA
Type-B	mmu-miR-6962-3p	NA	NA	NA
Type-B	mmu-miR-6962-5p	NA	NA	NA
Type-B	mmu-miR-6963-3p	NA	NA	NA
Type-B	mmu-miR-6963-5p	NA	NA	NA
Type-B	mmu-miR-6964-3p	NA	NA	NA
Type-B	mmu-miR-6964-5p	NA	NA	NA
Type-B	mmu-miR-6965-3p	NA	NA	NA
Type-B	mmu-miR-6965-5p	NA	NA	NA
Type-B	mmu-miR-6966-3p	NA	NA	NA
Type-B	mmu-miR-6966-5p	NA	NA	NA
Type-B	mmu-miR-6967-3p	NA	NA	NA
Type-B	mmu-miR-6967-5p	NA	NA	NA
Type-B	mmu-miR-6968-3p	NA	NA	NA
Type-B	mmu-miR-6968-5p	NA	NA	NA
Type-B	mmu-miR-6969-3p	NA	NA	NA
Type-B	mmu-miR-6969-5p	NA	NA	NA
Type-B	mmu-miR-697	NA	NA	NA
Type-B	mmu-miR-6970-3p	NA	NA	NA
Type-B	mmu-miR-6971-3p	NA	NA	NA
Type-B	mmu-miR-6971-5p	NA	NA	NA
Type-B	mmu-miR-6972-3p	NA	NA	NA
Type-B	mmu-miR-6972-5p	NA	NA	NA
Type-B	mmu-miR-6973a-3p	NA	NA	NA
Type-B	mmu-miR-6973a-5p	NA	NA	NA
Type-B	mmu-miR-6973b-3p	NA	NA	NA
Type-B	mmu-miR-6973b-5p	NA	NA	NA
Type-B	mmu-miR-6974-5p	NA	NA	NA
Type-B	mmu-miR-6975-3p	NA	NA	NA
Type-B	mmu-miR-6975-5p	NA	NA	NA
Type-B	mmu-miR-6976-3p	NA	NA	NA
Type-B	mmu-miR-6976-5p	NA	NA	NA
Type-B	mmu-miR-6977-3p	NA	NA	NA
Type-B	mmu-miR-6978-3p	NA	NA	NA
Type-B	mmu-miR-6978-5p	NA	NA	NA
Type-B	mmu-miR-6979-3p	NA	NA	NA
Type-B	mmu-miR-6979-5p	NA	NA	NA
Type-B	mmu-miR-6980-3p	NA	NA	NA
Type-B	mmu-miR-6980-5p	NA	NA	NA
Type-B	mmu-miR-6981-3p	NA	NA	NA
Type-B	mmu-miR-6981-5p	NA	NA	NA
Type-B	mmu-miR-6982-3p	NA	NA	NA
Type-B	mmu-miR-6982-5p	NA	NA	NA
Type-B	mmu-miR-6983-3p	NA	NA	NA
Type-B	mmu-miR-6983-5p	NA	NA	NA
Type-B	mmu-miR-698-3p	NA	NA	NA
Type-B	mmu-miR-6984-3p	NA	NA	NA
Type-B	mmu-miR-6984-5p	NA	NA	NA
Type-B	mmu-miR-6985-3p	NA	NA	NA
Type-B	mmu-miR-6985-5p	NA	NA	NA
Type-B	mmu-miR-698-5p	NA	NA	NA
Type-B	mmu-miR-6986-3p	NA	NA	NA
Type-B	mmu-miR-6986-5p	NA	NA	NA
Type-B	mmu-miR-6987-3p	NA	NA	NA
Type-B	mmu-miR-6987-5p	NA	NA	NA
Type-B	mmu-miR-6988-3p	NA	NA	NA
Type-B	mmu-miR-6988-5p	NA	NA	NA
Type-B	mmu-miR-6989-3p	NA	NA	NA
Type-B	mmu-miR-6989-5p	NA	NA	NA
Type-B	mmu-miR-6990-3p	NA	NA	NA
Type-B	mmu-miR-6990-5p	NA	NA	NA
Type-B	mmu-miR-6991-3p	NA	NA	NA
Type-B	mmu-miR-6991-5p	NA	NA	NA
Type-B	mmu-miR-6992-3p	NA	NA	NA
Type-B	mmu-miR-6992-5p	NA	NA	NA
Type-B	mmu-miR-6993-3p	NA	NA	NA
Type-B	mmu-miR-6993-5p	NA	NA	NA
Type-B	mmu-miR-6994-3p	NA	NA	NA
Type-B	mmu-miR-6994-5p	NA	NA	NA
Type-B	mmu-miR-6995-3p	NA	NA	NA
Type-B	mmu-miR-6995-5p	NA	NA	NA
Type-B	mmu-miR-6996-3p	NA	NA	NA
Type-B	mmu-miR-6996-5p	NA	NA	NA
Type-B	mmu-miR-6997-3p	NA	NA	NA
Type-B	mmu-miR-6997-5p	NA	NA	NA
Type-B	mmu-miR-6998-3p	NA	NA	NA
Type-B	mmu-miR-6998-5p	NA	NA	NA
Type-B	mmu-miR-6999-3p	NA	NA	NA
Type-B	mmu-miR-6999-5p	NA	NA	NA
Type-B	mmu-miR-7000-3p	NA	NA	NA
Type-B	mmu-miR-7000-5p	NA	NA	NA
Type-B	mmu-miR-7001-3p	NA	NA	NA
Type-B	mmu-miR-7001-5p	NA	NA	NA
Type-B	mmu-miR-7002-3p	NA	NA	NA
Type-B	mmu-miR-7002-5p	NA	NA	NA
Type-B	mmu-miR-7003-3p	NA	NA	NA
Type-B	mmu-miR-7003-5p	NA	NA	NA
Type-B	mmu-miR-700-3p	NA	NA	NA
Type-B	mmu-miR-7004-3p	NA	NA	NA
Type-B	mmu-miR-7005-5p	NA	NA	NA
Type-B	mmu-miR-700-5p	NA	NA	NA
Type-B	mmu-miR-7006-3p	NA	NA	NA
Type-B	mmu-miR-7007-3p	NA	NA	NA
Type-B	mmu-miR-7007-5p	NA	NA	NA
Type-B	mmu-miR-7008-3p	NA	NA	NA
Type-B	mmu-miR-7008-5p	NA	NA	NA
Type-B	mmu-miR-7009-3p	NA	NA	NA
Type-B	mmu-miR-7009-5p	NA	NA	NA
Type-B	mmu-miR-7010-3p	NA	NA	NA
Type-B	mmu-miR-7010-5p	NA	NA	NA
Type-B	mmu-miR-7011-3p	NA	NA	NA
Type-B	mmu-miR-7011-5p	NA	NA	NA
Type-B	mmu-miR-7012-3p	NA	NA	NA
Type-B	mmu-miR-7012-5p	NA	NA	NA
Type-B	mmu-miR-7013-3p	NA	NA	NA
Type-B	mmu-miR-7013-5p	NA	NA	NA
Type-B	mmu-miR-701-3p	NA	NA	NA
Type-B	mmu-miR-7014-3p	NA	NA	NA
Type-B	mmu-miR-7014-5p	NA	NA	NA
Type-B	mmu-miR-7015-3p	NA	NA	NA
Type-B	mmu-miR-7015-5p	NA	NA	NA
Type-B	mmu-miR-701-5p	NA	NA	NA
Type-B	mmu-miR-7016-5p	NA	NA	NA
Type-B	mmu-miR-7017-3p	NA	NA	NA
Type-B	mmu-miR-7017-5p	NA	NA	NA
Type-B	mmu-miR-7018-3p	NA	NA	NA
Type-B	mmu-miR-7018-5p	NA	NA	NA
Type-B	mmu-miR-7019-3p	NA	NA	NA
Type-B	mmu-miR-7019-5p	NA	NA	NA
Type-B	mmu-miR-7020-3p	NA	NA	NA
Type-B	mmu-miR-7020-5p	NA	NA	NA
Type-B	mmu-miR-7021-3p	NA	NA	NA
Type-B	mmu-miR-7021-5p	NA	NA	NA
Type-B	mmu-miR-7022-3p	NA	NA	NA
Type-B	mmu-miR-7022-5p	NA	NA	NA
Type-B	mmu-miR-7023-3p	NA	NA	NA
Type-B	mmu-miR-7023-5p	NA	NA	NA
Type-B	mmu-miR-702-3p	NA	NA	NA
Type-B	mmu-miR-7024-3p	NA	NA	NA
Type-B	mmu-miR-7024-5p	NA	NA	NA
Type-B	mmu-miR-7025-3p	NA	NA	NA
Type-B	mmu-miR-7025-5p	NA	NA	NA
Type-B	mmu-miR-702-5p	NA	NA	NA
Type-B	mmu-miR-7026-3p	NA	NA	NA
Type-B	mmu-miR-7026-5p	NA	NA	NA
Type-B	mmu-miR-7027-3p	NA	NA	NA
Type-B	mmu-miR-7027-5p	NA	NA	NA
Type-B	mmu-miR-7028-3p	NA	NA	NA
Type-B	mmu-miR-7028-5p	NA	NA	NA
Type-B	mmu-miR-7029-3p	NA	NA	NA
Type-B	mmu-miR-7029-5p	NA	NA	NA
Type-B	mmu-miR-703	NA	NA	NA
Type-B	mmu-miR-7030-3p	NA	NA	NA
Type-B	mmu-miR-7030-5p	NA	NA	NA
Type-B	mmu-miR-7031-3p	NA	NA	NA
Type-B	mmu-miR-7031-5p	NA	NA	NA
Type-B	mmu-miR-7032-3p	NA	NA	NA
Type-B	mmu-miR-7033-3p	NA	NA	NA
Type-B	mmu-miR-7033-5p	NA	NA	NA
Type-B	mmu-miR-7034-3p	NA	NA	NA
Type-B	mmu-miR-7034-5p	NA	NA	NA
Type-B	mmu-miR-7035-3p	NA	misc_RNA	NA
Type-B	mmu-miR-7035-5p	NA	NA	NA
Type-B	mmu-miR-7036a-3p	NA	NA	NA
Type-B	mmu-miR-7036a-5p	NA	NA	NA
Type-B	mmu-miR-7036b-3p	NA	NA	NA
Type-B	mmu-miR-7036b-5p	NA	NA	NA
Type-B	mmu-miR-7037-3p	NA	NA	NA
Type-B	mmu-miR-7038-3p	NA	NA	NA
Type-B	mmu-miR-7038-5p	NA	NA	NA
Type-B	mmu-miR-7039-3p	NA	NA	NA
Type-B	mmu-miR-7039-5p	NA	NA	NA
Type-B	mmu-miR-704	NA	NA	NA
Type-B	mmu-miR-7040-3p	NA	NA	NA
Type-B	mmu-miR-7040-5p	NA	NA	NA
Type-B	mmu-miR-7041-3p	NA	NA	NA
Type-B	mmu-miR-7041-5p	NA	NA	NA
Type-B	mmu-miR-7042-3p	NA	NA	NA
Type-B	mmu-miR-7042-5p	NA	NA	NA
Type-B	mmu-miR-7043-3p	NA	NA	NA
Type-B	mmu-miR-7043-5p	NA	NA	NA
Type-B	mmu-miR-7044-3p	NA	NA	NA
Type-B	mmu-miR-7044-5p	NA	NA	NA
Type-B	mmu-miR-7045-3p	NA	NA	NA
Type-B	mmu-miR-7045-5p	NA	NA	NA
Type-B	mmu-miR-7046-3p	NA	NA	NA
Type-B	mmu-miR-7046-5p	NA	NA	NA
Type-B	mmu-miR-7047-3p	NA	NA	NA
Type-B	mmu-miR-7047-5p	NA	NA	NA
Type-B	mmu-miR-7048-3p	NA	NA	NA
Type-B	mmu-miR-7048-5p	NA	NA	NA
Type-B	mmu-miR-7049-3p	NA	NA	NA
Type-B	mmu-miR-7049-5p	NA	NA	NA
Type-B	mmu-miR-705	NA	NA	NA
Type-B	mmu-miR-7050-3p	NA	NA	NA
Type-B	mmu-miR-7050-5p	NA	NA	NA
Type-B	mmu-miR-7051-3p	NA	NA	NA
Type-B	mmu-miR-7051-5p	NA	NA	NA
Type-B	mmu-miR-7052-3p	NA	NA	NA
Type-B	mmu-miR-7052-5p	NA	NA	NA
Type-B	mmu-miR-7053-3p	NA	NA	NA
Type-B	mmu-miR-7053-5p	NA	NA	NA
Type-B	mmu-miR-7054-3p	NA	NA	NA
Type-B	mmu-miR-7054-5p	NA	NA	NA
Type-B	mmu-miR-7055-3p	NA	NA	NA
Type-B	mmu-miR-7055-5p	NA	NA	NA
Type-B	mmu-miR-7056-3p	NA	NA	NA
Type-B	mmu-miR-7056-5p	NA	NA	NA
Type-B	mmu-miR-7057-3p	NA	NA	NA
Type-B	mmu-miR-7057-5p	NA	NA	NA
Type-B	mmu-miR-7058-3p	NA	NA	NA
Type-B	mmu-miR-7058-5p	NA	NA	NA
Type-B	mmu-miR-7059-3p	NA	NA	NA
Type-B	mmu-miR-7059-5p	NA	NA	NA
Type-B	mmu-miR-706	NA	NA	NA
Type-B	mmu-miR-7060-3p	NA	NA	NA
Type-B	mmu-miR-7060-5p	NA	NA	NA
Type-B	mmu-miR-7061-3p	NA	NA	NA
Type-B	mmu-miR-7061-5p	NA	NA	NA
Type-B	mmu-miR-7062-3p	NA	NA	NA
Type-B	mmu-miR-7062-5p	NA	NA	NA
Type-B	mmu-miR-7063-3p	NA	NA	NA
Type-B	mmu-miR-7063-5p	NA	NA	NA
Type-B	mmu-miR-7064-3p	NA	NA	NA
Type-B	mmu-miR-7064-5p	NA	NA	NA
Type-B	mmu-miR-7065-3p	NA	NA	NA
Type-B	mmu-miR-7065-5p	NA	NA	NA
Type-B	mmu-miR-7066-3p	NA	NA	NA
Type-B	mmu-miR-7066-5p	NA	NA	NA
Type-B	mmu-miR-7067-3p	NA	NA	NA
Type-B	mmu-miR-7067-5p	NA	NA	NA
Type-B	mmu-miR-7068-3p	NA	NA	NA
Type-B	mmu-miR-7068-5p	NA	NA	NA
Type-B	mmu-miR-7069-3p	NA	NA	NA
Type-B	mmu-miR-7069-5p	NA	NA	NA
Type-B	mmu-miR-707	NA	NA	NA
Type-B	mmu-miR-7070-5p	NA	NA	NA
Type-B	mmu-miR-7071-3p	NA	NA	NA
Type-B	mmu-miR-7071-5p	NA	NA	NA
Type-B	mmu-miR-7072-3p	NA	NA	NA
Type-B	mmu-miR-7072-5p	NA	NA	NA
Type-B	mmu-miR-7073-3p	NA	NA	NA
Type-B	mmu-miR-7073-5p	NA	NA	NA
Type-B	mmu-miR-7074-5p	NA	NA	NA
Type-B	mmu-miR-7075-3p	NA	NA	NA
Type-B	mmu-miR-7075-5p	NA	NA	NA
Type-B	mmu-miR-7076-3p	NA	NA	NA
Type-B	mmu-miR-7076-5p	NA	NA	NA
Type-B	mmu-miR-7077-3p	NA	NA	NA
Type-B	mmu-miR-7077-5p	NA	NA	NA
Type-B	mmu-miR-7078-3p	NA	NA	NA
Type-B	mmu-miR-7078-5p	NA	NA	misc_RNA
Type-B	mmu-miR-7079-3p	NA	NA	NA
Type-B	mmu-miR-7079-5p	NA	NA	NA
Type-B	mmu-miR-7080-3p	NA	NA	NA
Type-B	mmu-miR-7080-5p	NA	NA	NA
Type-B	mmu-miR-7081-3p	NA	misc_RNA	NA
Type-B	mmu-miR-7082-3p	NA	NA	NA
Type-B	mmu-miR-7082-5p	NA	NA	NA
Type-B	mmu-miR-7083-5p	NA	NA	NA
Type-B	mmu-miR-7084-3p	NA	NA	NA
Type-B	mmu-miR-7084-5p	NA	NA	NA
Type-B	mmu-miR-7085-3p	NA	NA	NA
Type-B	mmu-miR-7085-5p	NA	NA	NA
Type-B	mmu-miR-7086-3p	NA	NA	NA
Type-B	mmu-miR-7086-5p	NA	NA	NA
Type-B	mmu-miR-7087-3p	NA	NA	NA
Type-B	mmu-miR-7087-5p	NA	NA	NA
Type-B	mmu-miR-7088-3p	NA	NA	NA
Type-B	mmu-miR-7088-5p	NA	NA	NA
Type-B	mmu-miR-7089-3p	NA	NA	NA
Type-B	mmu-miR-7089-5p	NA	NA	NA
Type-B	mmu-miR-7090-3p	NA	NA	NA
Type-B	mmu-miR-7090-5p	NA	NA	NA
Type-B	mmu-miR-7091-3p	NA	NA	NA
Type-B	mmu-miR-7091-5p	NA	NA	NA
Type-B	mmu-miR-7092-3p	NA	NA	NA
Type-B	mmu-miR-7092-5p	NA	NA	NA
Type-B	mmu-miR-7093-3p	NA	NA	NA
Type-B	mmu-miR-7093-5p	NA	NA	NA
Type-B	mmu-miR-7094-1-5p//mmu-miR-7094b-2-5p	NA	NA	NA
Type-B	mmu-miR-7094-3p	NA	NA	NA
Type-B	mmu-miR-710	NA	NA	NA
Type-B	mmu-miR-7115-3p	NA	NA	NA
Type-B	mmu-miR-7116-3p	NA	NA	NA
Type-B	mmu-miR-7116-5p	NA	NA	NA
Type-B	mmu-miR-7117-3p	NA	NA	NA
Type-B	mmu-miR-7118-3p	NA	NA	NA
Type-B	mmu-miR-7118-5p	NA	NA	NA
Type-B	mmu-miR-7119-3p	NA	NA	NA
Type-B	mmu-miR-7119-5p	NA	NA	NA
Type-B	mmu-miR-713	NA	NA	NA
Type-B	mmu-miR-717	NA	NA	NA
Type-B	mmu-miR-719	NA	NA	NA
Type-B	mmu-miR-721	NA	NA	NA
Type-B	mmu-miR-7210-3p	NA	NA	NA
Type-B	mmu-miR-7210-5p	NA	NA	NA
Type-B	mmu-miR-7211-3p	NA	NA	NA
Type-B	mmu-miR-7211-5p	NA	NA	NA
Type-B	mmu-miR-7212-3p	NA	NA	NA
Type-B	mmu-miR-7212-5p	NA	NA	NA
Type-B	mmu-miR-7213-3p	NA	NA	NA
Type-B	mmu-miR-7213-5p	NA	NA	NA
Type-B	mmu-miR-7214-3p	NA	NA	NA
Type-B	mmu-miR-7214-5p	NA	NA	NA
Type-B	mmu-miR-7215-3p	NA	NA	NA
Type-B	mmu-miR-7215-5p	NA	NA	NA
Type-B	mmu-miR-7216-3p	NA	NA	NA
Type-B	mmu-miR-7216-5p	NA	NA	NA
Type-B	mmu-miR-7217-3p	NA	NA	NA
Type-B	mmu-miR-7217-5p	NA	NA	NA
Type-B	mmu-miR-7218-3p	NA	NA	NA
Type-B	mmu-miR-7218-5p	NA	NA	NA
Type-B	mmu-miR-7219-3p	NA	NA	NA
Type-B	mmu-miR-7219-5p	NA	NA	NA
Type-B	mmu-miR-7220-3p	NA	NA	NA
Type-B	mmu-miR-7220-5p	NA	NA	NA
Type-B	mmu-miR-7221-3p	NA	NA	NA
Type-B	mmu-miR-7221-5p	NA	NA	NA
Type-B	mmu-miR-7222-3p	NA	NA	NA
Type-B	mmu-miR-7223-3p	NA	NA	NA
Type-B	mmu-miR-7223-5p	NA	NA	NA
Type-B	mmu-miR-7224-3p	NA	NA	NA
Type-B	mmu-miR-7224-5p	NA	NA	NA
Type-B	mmu-miR-7225-3p	NA	NA	NA
Type-B	mmu-miR-7225-5p	NA	NA	NA
Type-B	mmu-miR-7226-3p	NA	NA	NA
Type-B	mmu-miR-7227-3p	NA	NA	NA
Type-B	mmu-miR-7227-5p	NA	NA	NA
Type-B	mmu-miR-7229-3p	NA	NA	NA
Type-B	mmu-miR-7229-5p	NA	NA	NA
Type-B	mmu-miR-7230-3p	NA	NA	NA
Type-B	mmu-miR-7230-5p	NA	NA	NA
Type-B	mmu-miR-7231-3p	NA	NA	NA
Type-B	mmu-miR-7231-5p	NA	NA	NA
Type-B	mmu-miR-7232-3p	NA	NA	NA
Type-B	mmu-miR-7232-5p	NA	NA	NA
Type-B	mmu-miR-7233-3p	NA	NA	NA
Type-B	mmu-miR-7233-5p	NA	NA	NA
Type-B	mmu-miR-7234-3p	NA	NA	NA
Type-B	mmu-miR-7234-5p	NA	NA	NA
Type-B	mmu-miR-7235-3p	NA	NA	NA
Type-B	mmu-miR-7236-3p	NA	NA	NA
Type-B	mmu-miR-7237-3p	NA	NA	NA
Type-B	mmu-miR-7237-5p	NA	NA	NA
Type-B	mmu-miR-7239-3p	NA	NA	NA
Type-B	mmu-miR-7239-5p	NA	NA	NA
Type-B	mmu-miR-7240-3p	NA	NA	NA
Type-B	mmu-miR-7240-5p	NA	NA	NA
Type-B	mmu-miR-7241-3p	NA	NA	NA
Type-B	mmu-miR-7241-5p	NA	NA	NA
Type-B	mmu-miR-7242-3p	NA	NA	NA
Type-B	mmu-miR-7242-5p	NA	NA	NA
Type-B	mmu-miR-7243-3p	NA	NA	NA
Type-B	mmu-miR-7243-5p	NA	NA	NA
Type-B	mmu-miR-741-3p	NA	misc_RNA	NA
Type-B	mmu-miR-742-3p	NA	NA	NA
Type-B	mmu-miR-742-5p	NA	misc_RNA	NA
Type-B	mmu-miR-743a-3p//mmu-miR-743b-3p	NA	misc_RNA	NA
Type-B	mmu-miR-743b-5p	NA	misc_RNA	NA
Type-B	mmu-miR-7578	NA	NA	NA
Type-B	mmu-miR-760-5p	NA	NA	NA
Type-B	mmu-miR-763	NA	NA	NA
Type-B	mmu-miR-764-3p	NA	NA	NA
Type-B	mmu-miR-7646-3p	NA	NA	NA
Type-B	mmu-miR-7646-5p	NA	NA	NA
Type-B	mmu-miR-7647-3p	NA	NA	NA
Type-B	mmu-miR-7647-5p	NA	NA	NA
Type-B	mmu-miR-7648-3p	NA	NA	NA
Type-B	mmu-miR-7648-5p	NA	NA	NA
Type-B	mmu-miR-7649-3p	NA	NA	NA
Type-B	mmu-miR-7649-5p	NA	NA	NA
Type-B	mmu-miR-7650-3p	NA	snoRNA	snoRNA
Type-B	mmu-miR-7650-5p	NA	snoRNA	snoRNA
Type-B	mmu-miR-7651-3p	NA	NA	NA
Type-B	mmu-miR-7651-5p	NA	NA	NA
Type-B	mmu-miR-7652-3p	NA	NA	NA
Type-B	mmu-miR-7652-5p	NA	NA	NA
Type-B	mmu-miR-7653-3p	NA	NA	NA
Type-B	mmu-miR-7653-5p	NA	NA	NA
Type-B	mmu-miR-7654-3p	NA	NA	NA
Type-B	mmu-miR-7655-3p	NA	NA	NA
Type-B	mmu-miR-7655-5p	NA	NA	NA
Type-B	mmu-miR-7656-3p	NA	NA	NA
Type-B	mmu-miR-7656-5p	NA	NA	NA
Type-B	mmu-miR-7657-3p	NA	NA	NA
Type-B	mmu-miR-7657-5p	NA	NA	NA
Type-B	mmu-miR-7658-3p	NA	NA	NA
Type-B	mmu-miR-7658-5p	NA	NA	NA
Type-B	mmu-miR-7659-5p	NA	NA	NA
Type-B	mmu-miR-7660-3p	NA	NA	NA
Type-B	mmu-miR-7660-5p	NA	NA	NA
Type-B	mmu-miR-7661-3p	NA	NA	NA
Type-B	mmu-miR-7661-5p	NA	NA	NA
Type-B	mmu-miR-7662-3p	NA	NA	NA
Type-B	mmu-miR-7662-5p	NA	NA	NA
Type-B	mmu-miR-7663-3p	NA	NA	NA
Type-B	mmu-miR-7663-5p	NA	NA	NA
Type-B	mmu-miR-7664-3p	NA	NA	NA
Type-B	mmu-miR-7664-5p	NA	NA	NA
Type-B	mmu-miR-7665-3p	NA	NA	NA
Type-B	mmu-miR-7665-5p	NA	NA	NA
Type-B	mmu-miR-7666-3p	NA	NA	NA
Type-B	mmu-miR-7666-5p	NA	NA	NA
Type-B	mmu-miR-7667-3p	NA	NA	NA
Type-B	mmu-miR-7667-5p	NA	NA	NA
Type-B	mmu-miR-7668-3p	NA	NA	NA
Type-B	mmu-miR-7668-5p	NA	NA	NA
Type-B	mmu-miR-7669-3p	NA	NA	NA
Type-B	mmu-miR-7669-5p	NA	NA	NA
Type-B	mmu-miR-7670-3p	NA	NA	NA
Type-B	mmu-miR-7670-5p	NA	NA	NA
Type-B	mmu-miR-7671-3p	NA	NA	NA
Type-B	mmu-miR-7671-5p	NA	NA	NA
Type-B	mmu-miR-7672-3p	NA	NA	NA
Type-B	mmu-miR-7672-5p	NA	NA	NA
Type-B	mmu-miR-7673-3p	NA	NA	NA
Type-B	mmu-miR-7673-5p	NA	NA	NA
Type-B	mmu-miR-7674-3p	NA	NA	NA
Type-B	mmu-miR-7674-5p	NA	NA	NA
Type-B	mmu-miR-7675-3p	NA	NA	NA
Type-B	mmu-miR-7675-5p	NA	NA	NA
Type-B	mmu-miR-7676-3p	NA	NA	NA
Type-B	mmu-miR-7676-5p	NA	NA	NA
Type-B	mmu-miR-7677-3p	NA	NA	NA
Type-B	mmu-miR-7678-3p	NA	NA	NA
Type-B	mmu-miR-7678-5p	NA	NA	NA
Type-B	mmu-miR-7679-3p	NA	NA	NA
Type-B	mmu-miR-7679-5p	NA	NA	NA
Type-B	mmu-miR-7680-3p	NA	NA	NA
Type-B	mmu-miR-7680-5p	NA	NA	NA
Type-B	mmu-miR-7681-3p	NA	NA	NA
Type-B	mmu-miR-7681-5p	NA	NA	NA
Type-B	mmu-miR-7682-3p	NA	NA	NA
Type-B	mmu-miR-7682-5p	NA	NA	NA
Type-B	mmu-miR-7683-3p	NA	NA	NA
Type-B	mmu-miR-7683-5p	NA	NA	NA
Type-B	mmu-miR-7684-3p	NA	NA	NA
Type-B	mmu-miR-7685-3p	NA	NA	NA
Type-B	mmu-miR-7685-5p	NA	NA	NA
Type-B	mmu-miR-7686-3p	NA	NA	NA
Type-B	mmu-miR-7686-5p	NA	NA	NA
Type-B	mmu-miR-7687-3p	NA	NA	NA
Type-B	mmu-miR-7687-5p	NA	NA	NA
Type-B	mmu-miR-7688-3p	NA	NA	NA
Type-B	mmu-miR-7688-5p	NA	NA	NA
Type-B	mmu-miR-7689-3p	NA	tRNA	tRNA
Type-B	mmu-miR-7689-5p	NA	tRNA	tRNA
Type-B	mmu-miR-770-3p	NA	NA	NA
Type-B	mmu-miR-7b-3p	NA	NA	NA
Type-B	mmu-miR-802-3p	NA	NA	NA
Type-B	mmu-miR-804	NA	NA	NA
Type-B	mmu-miR-8090	NA	NA	NA
Type-B	mmu-miR-8091	NA	NA	NA
Type-B	mmu-miR-8092	NA	NA	NA
Type-B	mmu-miR-8093	NA	NA	NA
Type-B	mmu-miR-8094	NA	NA	NA
Type-B	mmu-miR-8096	NA	NA	NA
Type-B	mmu-miR-8097	NA	NA	NA
Type-B	mmu-miR-8098	NA	NA	NA
Type-B	mmu-miR-8099	NA	NA	NA
Type-B	mmu-miR-8100	NA	NA	NA
Type-B	mmu-miR-8101	NA	NA	NA
Type-B	mmu-miR-8102	NA	NA	NA
Type-B	mmu-miR-8103	NA	NA	NA
Type-B	mmu-miR-8104	NA	NA	NA
Type-B	mmu-miR-8105	NA	NA	NA
Type-B	mmu-miR-8106	NA	NA	NA
Type-B	mmu-miR-8107	NA	NA	NA
Type-B	mmu-miR-8108	NA	NA	NA
Type-B	mmu-miR-8109	NA	NA	NA
Type-B	mmu-miR-8110	NA	NA	NA
Type-B	mmu-miR-8111	NA	NA	NA
Type-B	mmu-miR-8112	NA	NA	NA
Type-B	mmu-miR-8113	NA	NA	NA
Type-B	mmu-miR-8114	NA	NA	NA
Type-B	mmu-miR-8115	NA	NA	NA
Type-B	mmu-miR-8116	NA	NA	NA
Type-B	mmu-miR-8117	NA	NA	NA
Type-B	mmu-miR-8118	NA	NA	NA
Type-B	mmu-miR-8119	NA	NA	NA
Type-B	mmu-miR-8120	NA	NA	NA
Type-B	mmu-miR-871-3p	NA	misc_RNA	NA
Type-B	mmu-miR-872-3p	NA	NA	NA
Type-B	mmu-miR-872-5p	NA	NA	NA
Type-B	mmu-miR-873b	NA	NA	NA
Type-B	mmu-miR-875-3p	NA	NA	NA
Type-B	mmu-miR-878-3p	NA	misc_RNA	NA
Type-B	mmu-miR-878-5p	NA	misc_RNA	NA
Type-B	mmu-miR-879-3p	NA	NA	NA
Type-B	mmu-miR-879-5p	NA	NA	NA
Type-B	mmu-miR-880-3p	NA	misc_RNA	NA
Type-B	mmu-miR-880-5p	NA	NA	NA
Type-B	mmu-miR-881-3p	NA	misc_RNA	NA
Type-B	mmu-miR-881-5p	NA	misc_RNA	NA
Type-B	mmu-miR-882	NA	NA	NA
Type-B	mmu-miR-883a-3p//mmu-miR-883b-3p	NA	NA	NA
Type-B	mmu-miR-883a-5p	NA	NA	NA
Type-B	mmu-miR-883b-5p	NA	NA	NA
Type-B	mmu-miR-9768-5p	NA	NA	NA
Type-B	mmu-miR-9769-3p	NA	NA	NA
Type-B	mmu-miR-9769-5p	NA	NA	NA
Type-B	mmu-miR-9b-3p	NA	NA	NA
Type-B	NA	hsa-miR-6090	NA	NA
Type-B	NA	hsa-miR-7152-5p	NA	NA
Type-B	NA	hsa-miR-4748	NA	NA
Type-B	NA	hsa-miR-5591-5p	NA	NA
Type-B	NA	hsa-miR-1288-3p	NA	NA
Type-B	NA	hsa-miR-7107-5p	NA	NA
Type-B	NA	hsa-miR-3664-3p	NA	NA
Type-B	NA	hsa-miR-6726-3p	NA	NA
Type-B	NA	hsa-miR-3922-5p	NA	NA
Type-B	NA	hsa-miR-4436a//hsa-miR-4436b-3p	NA	NA
Type-B	NA	hsa-miR-3173-3p	NA	NA
Type-B	NA	hsa-miR-1288-5p	NA	NA
Type-B	NA	hsa-miR-4793-3p	NA	NA
Type-B	NA	hsa-miR-4729	NA	NA
Type-B	NA	hsa-miR-7162-3p	NA	NA
Type-B	NA	hsa-miR-6878-5p	NA	NA
Type-B	NA	hsa-miR-638	NA	NA
Type-B	NA	hsa-miR-2053	NA	NA
Type-B	NA	hsa-miR-6826-5p	NA	NA
Type-B	NA	hsa-miR-6876-3p	NA	NA
Type-B	NA	hsa-miR-4685-3p	NA	NA
Type-B	NA	hsa-miR-4291	NA	NA
Type-B	NA	hsa-miR-372-3p	NA	NA
Type-B	NA	hsa-miR-3678-5p	NA	NA
Type-B	NA	hsa-miR-3907	NA	NA
Type-B	NA	hsa-miR-7158-5p	NA	NA
Type-B	NA	hsa-miR-628-5p	NA	NA
Type-B	NA	hsa-miR-8089	NA	NA
Type-B	NA	hsa-miR-1277-5p	NA	NA
Type-B	NA	hsa-miR-576-3p	NA	NA
Type-B	NA	hsa-miR-6825-3p	NA	NA
Type-B	NA	hsa-miR-632	NA	NA
Type-B	NA	hsa-miR-4801	NA	NA
Type-B	NA	hsa-miR-6766-3p	NA	NA
Type-B	NA	hsa-miR-1262	NA	NA
Type-B	NA	hsa-miR-640	NA	NA
Type-B	NA	hsa-miR-12122	NA	NA
Type-B	NA	hsa-miR-1243	NA	NA
Type-B	NA	hsa-miR-4260	NA	NA
Type-B	NA	hsa-miR-4425	NA	NA
Type-B	NA	hsa-miR-589-3p	NA	NA
Type-B	NA	hsa-miR-6717-5p	NA	NA
Type-B	NA	hsa-miR-4707-5p	NA	NA
Type-B	NA	hsa-miR-6716-3p	NA	NA
Type-B	NA	hsa-miR-937-3p	NA	NA
Type-B	NA	hsa-miR-449c-3p	NA	NA
Type-B	NA	hsa-miR-6836-5p	NA	NA
Type-B	NA	hsa-miR-623	NA	NA
Type-B	NA	hsa-miR-518a-3p	NA	NA
Type-B	NA	hsa-miR-6500-3p	NA	NA
Type-B	NA	hsa-miR-1913	NA	NA
Type-B	NA	hsa-miR-3667-3p	NA	NA
Type-B	NA	hsa-miR-6836-3p	NA	NA
Type-B	NA	hsa-miR-5008-5p	NA	NA
Type-B	NA	hsa-miR-3159	NA	NA
Type-B	NA	hsa-miR-6785-3p	NA	NA
Type-B	NA	hsa-miR-550a-3-5p//hsa-miR-550a-5p//hsa-miR-550b-2-5p	NA	NA
Type-B	NA	hsa-miR-4499	NA	NA
Type-B	NA	hsa-miR-8072	NA	NA
Type-B	NA	hsa-miR-1271-3p	NA	NA
Type-B	NA	hsa-miR-7849-3p	NA	NA
Type-B	NA	hsa-miR-3157-3p	NA	NA
Type-B	NA	hsa-miR-4735-5p	NA	NA
Type-B	NA	hsa-miR-10397-5p	NA	NA
Type-B	NA	hsa-miR-4649-3p	NA	NA
Type-B	NA	hsa-miR-4789-3p	NA	NA
Type-B	NA	hsa-miR-6758-3p	NA	NA
Type-B	NA	hsa-miR-6877-3p	NA	NA
Type-B	NA	hsa-miR-4744	NA	NA
Type-B	NA	hsa-miR-4486	NA	NA
Type-B	NA	hsa-miR-4762-3p	NA	NA
Type-B	NA	hsa-miR-9500	NA	NA
Type-B	NA	hsa-miR-7847-3p	NA	NA
Type-B	NA	hsa-miR-3646	NA	NA
Type-B	NA	hsa-miR-6842-5p	NA	NA
Type-B	NA	hsa-miR-508-5p	NA	NA
Type-B	NA	hsa-miR-4749-5p	NA	NA
Type-B	NA	hsa-miR-4758-5p	NA	NA
Type-B	NA	hsa-miR-579-3p	NA	NA
Type-B	NA	hsa-miR-1304-5p	NA	NA
Type-B	NA	hsa-miR-3124-5p	NA	NA
Type-B	NA	hsa-miR-889-3p	NA	NA
Type-B	NA	hsa-miR-1286	NA	NA
Type-B	NA	hsa-miR-625-3p	NA	NA
Type-B	NA	hsa-miR-4520-2-3p//hsa-miR-4520-3p	NA	NA
Type-B	NA	hsa-miR-8070	NA	NA
Type-B	NA	hsa-miR-6853-5p	NA	NA
Type-B	NA	hsa-miR-5006-3p	NA	NA
Type-B	NA	hsa-miR-2681-3p	NA	NA
Type-B	NA	hsa-miR-4504	NA	NA
Type-B	NA	hsa-miR-2277-3p	NA	NA
Type-B	NA	hsa-miR-4312	NA	NA
Type-B	NA	hsa-miR-4650-5p	NA	NA
Type-B	NA	hsa-miR-6815-3p	NA	NA
Type-B	NA	hsa-miR-7114-5p	NA	NA
Type-B	NA	hsa-miR-1908-5p	NA	NA
Type-B	NA	hsa-miR-6751-3p	NA	NA
Type-B	NA	hsa-miR-4667-5p	NA	NA
Type-B	NA	hsa-miR-564	NA	NA
Type-B	NA	hsa-miR-4424	NA	NA
Type-B	NA	hsa-miR-6795-3p	NA	NA
Type-B	NA	hsa-miR-3928-5p	NA	NA
Type-B	NA	hsa-miR-3912-3p	NA	NA
Type-B	NA	hsa-miR-4743-5p	NA	NA
Type-B	NA	hsa-miR-4516	NA	NA
Type-B	NA	hsa-miR-646	NA	NA
Type-B	NA	hsa-miR-6738-3p	NA	NA
Type-B	NA	hsa-miR-3164	NA	NA
Type-B	NA	hsa-miR-4261	NA	NA
Type-B	NA	hsa-miR-4475	NA	NA
Type-B	NA	hsa-miR-1469	NA	NA
Type-B	NA	hsa-miR-6074	NA	NA
Type-B	NA	hsa-miR-11401	NA	NA
Type-B	NA	hsa-miR-6510-3p	NA	NA
Type-B	NA	hsa-miR-1206	NA	NA
Type-B	NA	hsa-miR-4726-3p	NA	NA
Type-B	NA	hsa-miR-1255a//hsa-miR-1255b-5p	NA	NA
Type-B	NA	hsa-miR-6763-3p	NA	NA
Type-B	NA	hsa-miR-451b	NA	NA
Type-B	NA	hsa-miR-4707-3p	NA	NA
Type-B	NA	hsa-miR-6829-5p	NA	NA
Type-B	NA	hsa-miR-585-5p	NA	NA
Type-B	NA	hsa-miR-3942-3p	NA	NA
Type-B	NA	hsa-miR-619-5p	NA	misc_RNA//rRNA
Type-B	NA	hsa-miR-5006-5p	NA	NA
Type-B	NA	hsa-miR-5580-5p	NA	NA
Type-B	NA	hsa-miR-3945	NA	NA
Type-B	NA	hsa-miR-4753-3p	NA	NA
Type-B	NA	hsa-miR-4670-3p	NA	NA
Type-B	NA	hsa-miR-544b	NA	NA
Type-B	NA	hsa-miR-7154-5p	NA	NA
Type-B	NA	hsa-miR-6076	NA	NA
Type-B	NA	hsa-miR-3126-5p	NA	NA
Type-B	NA	hsa-miR-4794	NA	NA
Type-B	NA	hsa-miR-3923	NA	NA
Type-B	NA	hsa-miR-4451	NA	NA
Type-B	NA	hsa-miR-10393-3p	NA	NA
Type-B	NA	hsa-miR-6509-5p	NA	NA
Type-B	NA	hsa-miR-624-5p	NA	NA
Type-B	NA	hsa-miR-4797-5p	NA	NA
Type-B	NA	hsa-miR-4269	NA	NA
Type-B	NA	hsa-miR-4699-3p	NA	NA
Type-B	NA	hsa-miR-6833-5p	NA	NA
Type-B	NA	hsa-miR-3167	NA	NA
Type-B	NA	hsa-miR-3613-3p	NA	NA
Type-B	NA	hsa-miR-4446-5p	NA	NA
Type-B	NA	hsa-miR-3664-5p	NA	NA
Type-B	NA	hsa-miR-3675-3p	NA	NA
Type-B	NA	hsa-miR-6502-5p	NA	NA
Type-B	NA	hsa-miR-6872-3p	NA	NA
Type-B	NA	hsa-miR-6880-3p	NA	NA
Type-B	NA	hsa-miR-3939	NA	NA
Type-B	NA	hsa-miR-571	NA	NA
Type-B	NA	hsa-miR-4772-3p	NA	NA
Type-B	NA	hsa-miR-4802-3p	NA	NA
Type-B	NA	hsa-miR-6805-3p	NA	NA
Type-B	NA	hsa-miR-6787-3p	NA	NA
Type-B	NA	hsa-miR-6825-5p	NA	NA
Type-B	NA	hsa-miR-4491	NA	NA
Type-B	NA	hsa-miR-4526	NA	NA
Type-B	NA	hsa-miR-6730-3p	NA	NA
Type-B	NA	hsa-miR-4276	NA	NA
Type-B	NA	hsa-miR-5000-3p	NA	NA
Type-B	NA	hsa-miR-6509-3p	NA	NA
Type-B	NA	hsa-miR-4640-3p	NA	NA
Type-B	NA	hsa-miR-5092	NA	NA
Type-B	NA	hsa-miR-1250-5p	NA	NA
Type-B	NA	hsa-miR-4282	NA	NA
Type-B	NA	hsa-miR-4487	NA	NA
Type-B	NA	hsa-miR-6850-3p	NA	NA
Type-B	NA	hsa-miR-4661-3p	NA	NA
Type-B	NA	hsa-miR-3606-5p	NA	NA
Type-B	NA	hsa-miR-4514	NA	NA
Type-B	NA	hsa-miR-937-5p	NA	NA
Type-B	NA	hsa-miR-4253	NA	NA
Type-B	NA	hsa-miR-626	NA	NA
Type-B	NA	hsa-miR-6798-5p	NA	NA
Type-B	NA	hsa-miR-6785-5p	NA	NA
Type-B	NA	hsa-miR-2115-3p	NA	NA
Type-B	NA	hsa-miR-6740-5p	NA	NA
Type-B	NA	hsa-miR-922	NA	NA
Type-B	NA	hsa-miR-510-3p//hsa-miR-514a-3p//hsa-miR-514b-3p	NA	NA
Type-B	NA	hsa-miR-4431	NA	NA
Type-B	NA	hsa-miR-4731-5p	NA	NA
Type-B	NA	hsa-miR-4703-5p	NA	NA
Type-B	NA	hsa-miR-4771	NA	NA
Type-B	NA	hsa-miR-3188	NA	NA
Type-B	NA	hsa-miR-6818-3p	NA	NA
Type-B	NA	hsa-miR-621	NA	NA
Type-B	NA	hsa-miR-557	NA	NA
Type-B	NA	hsa-miR-7110-5p	NA	NA
Type-B	NA	hsa-miR-3116	NA	NA
Type-B	NA	hsa-miR-1915-3p	NA	NA
Type-B	NA	hsa-miR-6893-3p	NA	NA
Type-B	NA	hsa-miR-1252-5p	NA	NA
Type-B	NA	hsa-miR-4668-3p	NA	NA
Type-B	NA	hsa-miR-4796-5p	NA	NA
Type-B	NA	hsa-miR-595	NA	NA
Type-B	NA	hsa-miR-3189-5p	NA	NA
Type-B	NA	hsa-miR-4495	NA	NA
Type-B	NA	hsa-miR-3192-5p	NA	NA
Type-B	NA	hsa-miR-6894-5p	NA	NA
Type-B	NA	hsa-miR-3529-3p	NA	NA
Type-B	NA	hsa-miR-1225-5p	NA	NA
Type-B	NA	hsa-miR-8054	NA	NA
Type-B	NA	hsa-miR-4635	NA	NA
Type-B	NA	hsa-miR-6744-5p	NA	NA
Type-B	NA	hsa-miR-4679	NA	NA
Type-B	NA	hsa-miR-605-3p	NA	NA
Type-B	NA	hsa-miR-8062	NA	NA
Type-B	NA	hsa-miR-4418	NA	NA
Type-B	NA	hsa-miR-5002-3p	NA	NA
Type-B	NA	hsa-miR-4667-3p	NA	NA
Type-B	NA	hsa-miR-1301-5p	NA	NA
Type-B	NA	hsa-miR-5687	NA	NA
Type-B	NA	hsa-miR-7109-3p	NA	NA
Type-B	NA	hsa-miR-4259	NA	NA
Type-B	NA	hsa-miR-7156-5p	NA	NA
Type-B	NA	hsa-miR-4428	NA	NA
Type-B	NA	hsa-miR-6755-3p	NA	NA
Type-B	NA	hsa-miR-7702	NA	NA
Type-B	NA	hsa-miR-647	NA	NA
Type-B	NA	hsa-miR-6793-5p	NA	NA
Type-B	NA	hsa-miR-5189-3p	NA	NA
Type-B	NA	hsa-miR-12118	NA	NA
Type-B	NA	hsa-miR-3191-3p	NA	NA
Type-B	NA	hsa-miR-8068	NA	NA
Type-B	NA	hsa-miR-4490	NA	NA
Type-B	NA	hsa-miR-4434	NA	NA
Type-B	NA	hsa-miR-8067	NA	NA
Type-B	NA	hsa-miR-6873-5p	NA	NA
Type-B	NA	hsa-miR-576-5p	NA	NA
Type-B	NA	hsa-miR-4463//hsa-miR-6089	NA	NA
Type-B	NA	hsa-miR-1181	NA	NA
Type-B	NA	hsa-miR-6814-5p	NA	NA
Type-B	NA	hsa-miR-1184	NA	NA
Type-B	NA	hsa-miR-5590-3p	NA	NA
Type-B	NA	hsa-miR-6757-5p	NA	NA
Type-B	NA	hsa-miR-6866-3p	NA	NA
Type-B	NA	hsa-miR-6857-3p	NA	NA
Type-B	NA	hsa-miR-4712-3p	NA	NA
Type-B	NA	hsa-miR-6809-5p	NA	NA
Type-B	NA	hsa-miR-6754-5p	NA	NA
Type-B	NA	hsa-miR-6743-3p	NA	NA
Type-B	NA	hsa-miR-498-5p	NA	NA
Type-B	NA	hsa-miR-6742-3p	NA	NA
Type-B	NA	hsa-miR-4642	NA	NA
Type-B	NA	hsa-miR-6804-3p	NA	NA
Type-B	NA	hsa-miR-4715-3p	NA	NA
Type-B	NA	hsa-miR-298	NA	NA
Type-B	NA	hsa-miR-4713-5p	NA	NA
Type-B	NA	hsa-miR-4774-3p	NA	NA
Type-B	NA	hsa-miR-3161	NA	NA
Type-B	NA	hsa-miR-4650-3p	NA	NA
Type-B	NA	hsa-miR-5680	NA	NA
Type-B	NA	hsa-miR-8063	NA	NA
Type-B	NA	hsa-miR-5197-5p	NA	NA
Type-B	NA	hsa-miR-4764-3p	NA	NA
Type-B	NA	hsa-miR-4452	NA	NA
Type-B	NA	hsa-miR-4697-5p	NA	NA
Type-B	NA	hsa-miR-659-5p	NA	NA
Type-B	NA	hsa-miR-6882-5p	NA	NA
Type-B	NA	hsa-miR-6831-3p	NA	NA
Type-B	NA	hsa-miR-9983-3p	NA	NA
Type-B	NA	hsa-miR-875-3p	NA	NA
Type-B	NA	hsa-miR-6088	NA	NA
Type-B	NA	hsa-miR-656-3p	NA	NA
Type-B	NA	hsa-miR-3689a-3p//hsa-miR-3689b-3p//hsa-miR-3689c	NA	NA
Type-B	NA	hsa-miR-6752-5p	NA	NA
Type-B	NA	hsa-miR-6720-3p	NA	NA
Type-B	NA	hsa-miR-4319	NA	NA
Type-B	NA	hsa-miR-553	NA	NA
Type-B	NA	hsa-miR-6510-5p	NA	NA
Type-B	NA	hsa-miR-12120	NA	NA
Type-B	NA	hsa-miR-3944-3p	NA	NA
Type-B	NA	hsa-miR-4755-5p	NA	NA
Type-B	NA	hsa-miR-4757-5p	NA	NA
Type-B	NA	hsa-miR-7704	NA	NA
Type-B	NA	hsa-miR-6512-3p	NA	NA
Type-B	NA	hsa-miR-3198	NA	NA
Type-B	NA	hsa-miR-6810-3p	NA	NA
Type-B	NA	hsa-miR-1178-5p	NA	NA
Type-B	NA	hsa-miR-6789-3p	NA	NA
Type-B	NA	hsa-miR-6806-3p	NA	NA
Type-B	NA	hsa-miR-6791-5p	NA	NA
Type-B	NA	hsa-miR-4536-5p	NA	NA
Type-B	NA	hsa-miR-649	NA	NA
Type-B	NA	hsa-miR-5692a//hsa-miR-5692b//hsa-miR-5692c	NA	NA
Type-B	NA	hsa-miR-4689	NA	NA
Type-B	NA	hsa-miR-197-3p	NA	NA
Type-B	NA	hsa-miR-5197-3p	NA	NA
Type-B	NA	hsa-miR-4767	NA	NA
Type-B	NA	hsa-miR-4752	NA	NA
Type-B	NA	hsa-miR-6776-3p	NA	NA
Type-B	NA	hsa-miR-4421	NA	NA
Type-B	NA	hsa-miR-6788-5p	NA	NA
Type-B	NA	hsa-miR-3677-5p	NA	NA
Type-B	NA	hsa-miR-4648	NA	NA
Type-B	NA	hsa-miR-3679-3p	NA	NA
Type-B	NA	hsa-miR-10396a-5p//hsa-miR-10396b-5p	NA	rRNA//misc_RNA
Type-B	NA	hsa-miR-4728-3p	NA	NA
Type-B	NA	hsa-miR-4790-3p	NA	NA
Type-B	NA	hsa-miR-3937	NA	NA
Type-B	NA	hsa-miR-5195-3p	NA	NA
Type-B	NA	hsa-miR-6839-5p	NA	NA
Type-B	NA	hsa-miR-4285	NA	NA
Type-B	NA	hsa-miR-5696	NA	NA
Type-B	NA	hsa-miR-4740-5p	NA	NA
Type-B	NA	hsa-miR-1228-3p	NA	NA
Type-B	NA	hsa-miR-4708-5p	NA	NA
Type-B	NA	hsa-miR-4420	NA	NA
Type-B	NA	hsa-miR-4693-5p	NA	NA
Type-B	NA	hsa-miR-3916	NA	NA
Type-B	NA	hsa-miR-3911	NA	NA
Type-B	NA	hsa-miR-4738-3p	NA	NA
Type-B	NA	hsa-miR-6733-5p	NA	NA
Type-B	NA	hsa-miR-6764-5p	NA	NA
Type-B	NA	hsa-miR-5003-3p	NA	NA
Type-B	NA	hsa-miR-1250-3p	NA	NA
Type-B	NA	hsa-miR-6751-5p	NA	NA
Type-B	NA	hsa-miR-6884-5p	NA	NA
Type-B	NA	hsa-miR-4695-3p	NA	NA
Type-B	NA	hsa-miR-936	NA	NA
Type-B	NA	hsa-miR-3187-5p	NA	NA
Type-B	NA	hsa-miR-6782-5p	NA	NA
Type-B	NA	hsa-miR-4666b	NA	NA
Type-B	NA	hsa-miR-3648	NA	rRNA//misc_RNA
Type-B	NA	hsa-miR-4800-5p	NA	NA
Type-B	NA	hsa-miR-4799-3p	NA	NA
Type-B	NA	hsa-miR-6499-5p	NA	NA
Type-B	NA	hsa-miR-4326	NA	NA
Type-B	NA	hsa-miR-6832-3p	NA	NA
Type-B	NA	hsa-miR-6877-5p	NA	NA
Type-B	NA	hsa-miR-4704-3p	NA	NA
Type-B	NA	hsa-miR-6786-3p	NA	NA
Type-B	NA	hsa-miR-373-5p	NA	NA
Type-B	NA	hsa-miR-3935	NA	NA
Type-B	NA	hsa-miR-4697-3p	NA	NA
Type-B	NA	hsa-miR-4665-5p	NA	NA
Type-B	NA	hsa-miR-6818-5p	NA	NA
Type-B	NA	hsa-miR-4696	NA	NA
Type-B	NA	hsa-miR-6817-3p	NA	NA
Type-B	NA	hsa-miR-10392-3p	NA	NA
Type-B	NA	hsa-miR-5589-3p	NA	NA
Type-B	NA	hsa-miR-3606-3p	NA	NA
Type-B	NA	hsa-miR-4519	NA	NA
Type-B	NA	hsa-miR-4481//hsa-miR-4710	NA	NA
Type-B	NA	hsa-miR-4753-5p	NA	NA
Type-B	NA	hsa-miR-4722-5p	NA	NA
Type-B	NA	hsa-miR-5699-3p	NA	NA
Type-B	NA	hsa-miR-4691-3p	NA	NA
Type-B	NA	hsa-miR-6833-3p	NA	NA
Type-B	NA	hsa-miR-4745-5p	NA	NA
Type-B	NA	hsa-miR-4426	NA	NA
Type-B	NA	hsa-miR-4640-5p	NA	NA
Type-B	NA	hsa-miR-1258	NA	NA
Type-B	NA	hsa-miR-513a-5p//hsa-miR-513b-5p//hsa-miR-513c-5p	NA	NA
Type-B	NA	hsa-miR-3197	NA	NA
Type-B	NA	hsa-miR-7844-5p	NA	NA
Type-B	NA	hsa-miR-6803-3p	NA	NA
Type-B	NA	hsa-miR-3662	NA	NA
Type-B	NA	hsa-miR-6827-5p	NA	NA
Type-B	NA	hsa-miR-5580-3p	NA	NA
Type-B	NA	hsa-miR-12123	NA	NA
Type-B	NA	hsa-miR-4774-5p	NA	NA
Type-B	NA	hsa-miR-6784-5p	NA	NA
Type-B	NA	hsa-miR-4684-3p	NA	NA
Type-B	NA	hsa-miR-3184-3p	NA	NA
Type-B	NA	hsa-miR-8052	NA	NA
Type-B	NA	hsa-miR-5001-5p	NA	NA
Type-B	NA	hsa-miR-1199-5p	NA	NA
Type-B	NA	hsa-miR-6744-3p	NA	NA
Type-B	NA	hsa-miR-4278	NA	NA
Type-B	NA	hsa-miR-4329	NA	NA
Type-B	NA	hsa-miR-3174	NA	NA
Type-B	NA	hsa-miR-3612	NA	NA
Type-B	NA	hsa-miR-606	NA	NA
Type-B	NA	hsa-miR-3920	NA	NA
Type-B	NA	hsa-miR-891a-3p	NA	NA
Type-B	NA	hsa-miR-4672	NA	NA
Type-B	NA	hsa-miR-4264	NA	NA
Type-B	NA	hsa-miR-6739-3p	NA	NA
Type-B	NA	hsa-miR-105-5p	NA	NA
Type-B	NA	hsa-miR-1202	NA	NA
Type-B	NA	hsa-miR-4687-3p	NA	NA
Type-B	NA	hsa-miR-3123	NA	NA
Type-B	NA	hsa-miR-548a-3p//hsa-miR-548aa//hsa-miR-548ac//hsa-miR-548ad-3p//hsa-miR-548ae-3p//hsa-miR-548ah-3p//hsa-miR-548aj-3p//hsa-miR-548al//hsa-miR-548am-3p//hsa-miR-548ao-3p//hsa-miR-548ap-3p//hsa-miR-548aq-3p//hsa-miR-548ar-3p//hsa-miR-548as-3p//hsa-miR-548at-3p//hsa-miR-548au-3p//hsa-miR-548av-3p//hsa-miR-548ay-3p//hsa-miR-548az-3p//hsa-miR-548bb-3p//hsa-miR-548bc//hsa-miR-548c-3p//hsa-miR-548d-3p//…	NA	NA
Type-B	NA	hsa-miR-4659a-5p//hsa-miR-4659b-5p	NA	NA
Type-B	NA	hsa-miR-6728-5p	NA	NA
Type-B	NA	hsa-miR-6875-5p	NA	NA
Type-B	NA	hsa-miR-556-5p	NA	NA
Type-B	NA	hsa-miR-4749-3p	NA	NA
Type-B	NA	hsa-miR-4324	NA	NA
Type-B	NA	hsa-miR-7845-5p	NA	NA
Type-B	NA	hsa-miR-3131	NA	NA
Type-B	NA	hsa-miR-4799-5p	NA	NA
Type-B	NA	hsa-miR-5590-5p	NA	NA
Type-B	NA	hsa-miR-888-3p	NA	NA
Type-B	NA	hsa-miR-4636	NA	NA
Type-B	NA	hsa-miR-6085	NA	NA
Type-B	NA	hsa-miR-4654	NA	NA
Type-B	NA	hsa-miR-4775	NA	NA
Type-B	NA	hsa-miR-1256	NA	NA
Type-B	NA	hsa-miR-3660	NA	NA
Type-B	NA	hsa-miR-5695	NA	NA
Type-B	NA	hsa-miR-628-3p	NA	NA
Type-B	NA	hsa-miR-4485-5p	NA	NA
Type-B	NA	hsa-miR-4464	NA	NA
Type-B	NA	hsa-miR-5688	NA	NA
Type-B	NA	hsa-miR-6834-5p	NA	NA
Type-B	NA	hsa-miR-6845-5p	NA	NA
Type-B	NA	hsa-miR-11400	NA	NA
Type-B	NA	hsa-miR-4330	NA	NA
Type-B	NA	hsa-miR-3199	NA	NA
Type-B	NA	hsa-miR-3927-3p	NA	NA
Type-B	NA	hsa-miR-3605-5p	NA	NA
Type-B	NA	hsa-miR-6070	NA	NA
Type-B	NA	hsa-miR-10394-3p	NA	NA
Type-B	NA	hsa-miR-5706	NA	NA
Type-B	NA	hsa-miR-1245b-5p	NA	NA
Type-B	NA	hsa-miR-1825	NA	NA
Type-B	NA	hsa-miR-4535	NA	NA
Type-B	NA	hsa-miR-4637	NA	NA
Type-B	NA	hsa-miR-4716-5p	NA	NA
Type-B	NA	hsa-miR-509-3p	NA	NA
Type-B	NA	hsa-miR-3609	NA	snoRNA
Type-B	NA	hsa-miR-4469	NA	NA
Type-B	NA	hsa-miR-7159-3p	NA	NA
Type-B	NA	hsa-miR-1236-3p	NA	NA
Type-B	NA	hsa-miR-6819-5p	NA	NA
Type-B	NA	hsa-miR-4690-5p	NA	NA
Type-B	NA	hsa-miR-506-3p	NA	NA
Type-B	NA	hsa-miR-3115	NA	NA
Type-B	NA	hsa-miR-4773	NA	NA
Type-B	NA	hsa-miR-629-5p	NA	NA
Type-B	NA	hsa-miR-4458	NA	NA
Type-B	NA	hsa-miR-2114-3p	NA	NA
Type-B	NA	hsa-miR-549a-5p	NA	NA
Type-B	NA	hsa-miR-4270	NA	NA
Type-B	NA	hsa-miR-3140-5p	NA	NA
Type-B	NA	hsa-miR-7113-3p	NA	NA
Type-B	NA	hsa-miR-3912-5p	NA	NA
Type-B	NA	hsa-miR-1537-5p	NA	NA
Type-B	NA	hsa-miR-608	NA	NA
Type-B	NA	hsa-miR-6069	NA	NA
Type-B	NA	hsa-miR-4675	NA	NA
Type-B	NA	hsa-miR-4484	NA	NA
Type-B	NA	hsa-miR-2682-3p	NA	NA
Type-B	NA	hsa-miR-4717-3p	NA	NA
Type-B	NA	hsa-miR-1233-3p	NA	NA
Type-B	NA	hsa-miR-4734	NA	NA
Type-B	NA	hsa-miR-3655	NA	NA
Type-B	NA	hsa-miR-5700	NA	NA
Type-B	NA	hsa-miR-7973	NA	NA
Type-B	NA	hsa-miR-7161-5p	NA	NA
Type-B	NA	hsa-miR-3614-5p	NA	NA
Type-B	NA	hsa-miR-6837-3p	NA	NA
Type-B	NA	hsa-miR-1245a	NA	NA
Type-B	NA	hsa-miR-6774-5p	NA	NA
Type-B	NA	hsa-miR-8077	NA	NA
Type-B	NA	hsa-miR-888-5p	NA	NA
Type-B	NA	hsa-miR-4645-5p	NA	NA
Type-B	NA	hsa-miR-6715b-3p	NA	NA
Type-B	NA	hsa-miR-6845-3p	NA	NA
Type-B	NA	hsa-miR-7110-3p	NA	NA
Type-B	NA	hsa-miR-4257	NA	NA
Type-B	NA	hsa-miR-890	NA	NA
Type-B	NA	hsa-miR-3124-3p	NA	NA
Type-B	NA	hsa-miR-4274	NA	NA
Type-B	NA	hsa-miR-5187-5p	NA	NA
Type-B	NA	hsa-miR-6892-3p	NA	NA
Type-B	NA	hsa-miR-5685	NA	NA
Type-B	NA	hsa-miR-4652-5p	NA	NA
Type-B	NA	hsa-miR-6513-5p	NA	NA
Type-B	NA	hsa-miR-12124	NA	NA
Type-B	NA	hsa-miR-6793-3p	NA	NA
Type-B	NA	hsa-miR-4789-5p	NA	NA
Type-B	NA	hsa-miR-3186-3p	NA	NA
Type-B	NA	hsa-miR-6779-5p	NA	NA
Type-B	NA	hsa-miR-5584-3p	NA	NA
Type-B	NA	hsa-miR-4655-5p	NA	NA
Type-B	NA	hsa-miR-1261	NA	NA
Type-B	NA	hsa-miR-6511a-5p//hsa-miR-6511b-5p	NA	NA
Type-B	NA	hsa-miR-3149	NA	NA
Type-B	NA	hsa-miR-5683	NA	NA
Type-B	NA	hsa-miR-4314	NA	NA
Type-B	NA	hsa-miR-5581-3p	NA	NA
Type-B	NA	hsa-miR-4655-3p	NA	NA
Type-B	NA	hsa-miR-6781-3p	NA	NA
Type-B	NA	hsa-miR-6083	NA	NA
Type-B	NA	hsa-miR-6750-5p	NA	NA
Type-B	NA	hsa-miR-4743-3p	NA	NA
Type-B	NA	hsa-miR-550a-3p//hsa-miR-550b-3p	NA	NA
Type-B	NA	hsa-miR-6068	NA	NA
Type-B	NA	hsa-miR-4308	NA	NA
Type-B	NA	hsa-miR-4299	NA	NA
Type-B	NA	hsa-miR-4435	NA	NA
Type-B	NA	hsa-miR-3927-5p	NA	NA
Type-B	NA	hsa-miR-6780a-5p	NA	NA
Type-B	NA	hsa-miR-575	NA	NA
Type-B	NA	hsa-miR-3129-3p	NA	NA
Type-B	NA	hsa-miR-4498	NA	NA
Type-B	NA	hsa-miR-616-5p	NA	NA
Type-B	NA	hsa-miR-664b-5p	NA	snoRNA
Type-B	NA	hsa-miR-5003-5p	NA	NA
Type-B	NA	hsa-miR-596	NA	NA
Type-B	NA	hsa-miR-12131	NA	NA
Type-B	NA	hsa-miR-5195-5p	NA	NA
Type-B	NA	hsa-miR-613	NA	NA
Type-B	NA	hsa-miR-4529-3p	NA	NA
Type-B	NA	hsa-miR-6807-3p	NA	NA
Type-B	NA	hsa-miR-4523	NA	NA
Type-B	NA	hsa-miR-6512-5p	NA	NA
Type-B	NA	hsa-miR-3152-5p	NA	NA
Type-B	NA	hsa-miR-555	NA	NA
Type-B	NA	hsa-miR-600	NA	NA
Type-B	NA	hsa-miR-3934-5p	NA	NA
Type-B	NA	hsa-miR-6778-3p	NA	NA
Type-B	NA	hsa-miR-6841-3p	NA	NA
Type-B	NA	hsa-miR-5739	NA	NA
Type-B	NA	hsa-miR-1468-5p	NA	NA
Type-B	NA	hsa-miR-6071	NA	NA
Type-B	NA	hsa-miR-3611	NA	NA
Type-B	NA	hsa-miR-6767-3p	NA	NA
Type-B	NA	hsa-miR-1266-5p	NA	NA
Type-B	NA	hsa-miR-4766-3p	NA	NA
Type-B	NA	hsa-miR-4788	NA	NA
Type-B	NA	hsa-miR-6735-3p	NA	NA
Type-B	NA	hsa-miR-1299	NA	NA
Type-B	NA	hsa-miR-4750-5p	NA	NA
Type-B	NA	hsa-miR-4786-5p	NA	NA
Type-B	NA	hsa-miR-515-3p	NA	NA
Type-B	NA	hsa-miR-1227-5p	NA	NA
Type-B	NA	hsa-miR-1279	NA	NA
Type-B	NA	hsa-miR-5708	NA	NA
Type-B	NA	hsa-miR-4779	NA	NA
Type-B	NA	hsa-miR-4724-3p	NA	NA
Type-B	NA	hsa-miR-6077	NA	NA
Type-B	NA	hsa-miR-6770-3p	NA	NA
Type-B	NA	hsa-miR-5579-5p	NA	NA
Type-B	NA	hsa-miR-1229-5p	NA	NA
Type-B	NA	hsa-miR-3657	NA	NA
Type-B	NA	hsa-miR-4433a-5p//hsa-miR-4433b-5p	NA	NA
Type-B	NA	hsa-miR-1914-5p	NA	NA
Type-B	NA	hsa-miR-938	NA	NA
Type-B	NA	hsa-miR-1282	NA	NA
Type-B	NA	hsa-miR-4263	NA	NA
Type-B	NA	hsa-miR-6876-5p	NA	NA
Type-B	NA	hsa-miR-3127-5p	NA	NA
Type-B	NA	hsa-miR-6788-3p	NA	NA
Type-B	NA	hsa-miR-654-5p	NA	NA
Type-B	NA	hsa-miR-4448	tRNA	NA
Type-B	NA	hsa-miR-3185	NA	NA
Type-B	NA	hsa-miR-6727-3p	NA	NA
Type-B	NA	hsa-miR-3180//hsa-miR-3180-3p	NA	NA
Type-B	NA	hsa-miR-4768-5p	NA	NA
Type-B	NA	hsa-miR-6843-3p	NA	NA
Type-B	NA	hsa-miR-7855-5p	NA	NA
Type-B	NA	hsa-miR-6808-5p	NA	NA
Type-B	NA	hsa-miR-3133	NA	NA
Type-B	NA	hsa-miR-8078	NA	NA
Type-B	NA	hsa-miR-7160-5p	NA	NA
Type-B	NA	hsa-miR-4690-3p	NA	NA
Type-B	NA	hsa-miR-1185-5p	NA	NA
Type-B	NA	hsa-miR-7978	NA	NA
Type-B	NA	hsa-miR-6810-5p	NA	NA
Type-B	NA	hsa-miR-1287-3p	NA	NA
Type-B	NA	hsa-miR-3158-5p	NA	NA
Type-B	NA	hsa-miR-3936	NA	NA
Type-B	NA	hsa-miR-2392	NA	NA
Type-B	NA	hsa-miR-1294	NA	NA
Type-B	NA	hsa-miR-6881-5p	NA	NA
Type-B	NA	hsa-miR-6856-5p	NA	NA
Type-B	NA	hsa-miR-583	NA	NA
Type-B	NA	hsa-miR-1343-5p	NA	NA
Type-B	NA	hsa-miR-3679-5p	NA	NA
Type-B	NA	hsa-miR-3934-3p	NA	NA
Type-B	NA	hsa-miR-6778-5p	NA	NA
Type-B	NA	hsa-miR-581	NA	NA
Type-B	NA	hsa-miR-6513-3p	NA	NA
Type-B	NA	hsa-miR-577	NA	NA
Type-B	NA	hsa-miR-4267	NA	NA
Type-B	NA	hsa-miR-7151-5p	NA	NA
Type-B	NA	hsa-miR-7160-3p	NA	NA
Type-B	NA	hsa-miR-4268	NA	NA
Type-B	NA	hsa-miR-1267	NA	NA
Type-B	NA	hsa-miR-4676-5p	NA	NA
Type-B	NA	hsa-miR-7155-3p	NA	NA
Type-B	NA	hsa-miR-584-5p	NA	NA
Type-B	NA	hsa-miR-4683	NA	NA
Type-B	NA	hsa-miR-498-3p	NA	NA
Type-B	NA	hsa-miR-4668-5p	NA	NA
Type-B	NA	hsa-miR-4684-5p	NA	NA
Type-B	NA	hsa-miR-4443	NA	NA
Type-B	NA	hsa-miR-1257	NA	NA
Type-B	NA	hsa-miR-3130-3p	NA	NA
Type-B	NA	hsa-miR-4474-5p	NA	NA
Type-B	NA	hsa-miR-6800-3p	NA	NA
Type-B	NA	hsa-miR-512-3p	NA	NA
Type-B	NA	hsa-miR-4252	NA	NA
Type-B	NA	hsa-miR-4254	NA	NA
Type-B	NA	hsa-miR-5787	NA	NA
Type-B	NA	hsa-miR-1471	NA	NA
Type-B	NA	hsa-miR-3619-5p	NA	NA
Type-B	NA	hsa-miR-6790-3p	NA	NA
Type-B	NA	hsa-miR-6797-5p	NA	NA
Type-B	NA	hsa-miR-9898	NA	NA
Type-B	NA	hsa-miR-1265	NA	NA
Type-B	NA	hsa-miR-10226	NA	NA
Type-B	NA	hsa-miR-5572	NA	NA
Type-B	NA	hsa-miR-4634	NA	NA
Type-B	NA	hsa-miR-1244	NA	NA
Type-B	NA	hsa-miR-4769-5p	NA	NA
Type-B	NA	hsa-miR-6745	NA	NA
Type-B	NA	hsa-miR-4746-5p	NA	NA
Type-B	NA	hsa-miR-6784-3p	NA	NA
Type-B	NA	hsa-miR-4659a-3p//hsa-miR-4659b-3p	NA	NA
Type-B	NA	hsa-miR-1296-3p	NA	NA
Type-B	NA	hsa-miR-6872-5p	NA	NA
Type-B	NA	hsa-miR-20b-3p	NA	NA
Type-B	NA	hsa-miR-4682	NA	NA
Type-B	NA	hsa-miR-6072	NA	NA
Type-B	NA	hsa-miR-644a	NA	NA
Type-B	NA	hsa-miR-4694-3p	NA	NA
Type-B	NA	hsa-miR-6895-5p	NA	NA
Type-B	NA	hsa-miR-5689	NA	NA
Type-B	NA	hsa-miR-4724-5p	NA	NA
Type-B	NA	hsa-miR-5586-3p	NA	NA
Type-B	NA	hsa-miR-4804-5p	NA	NA
Type-B	NA	hsa-miR-4787-5p	NA	NA
Type-B	NA	hsa-miR-4277	NA	NA
Type-B	NA	hsa-miR-6799-5p	NA	NA
Type-B	NA	hsa-miR-4732-3p	NA	NA
Type-B	NA	hsa-miR-7111-5p	NA	NA
Type-B	NA	hsa-miR-12116	NA	NA
Type-B	NA	hsa-miR-4304	NA	NA
Type-B	NA	hsa-miR-4761-3p	NA	NA
Type-B	NA	hsa-miR-6883-3p	NA	NA
Type-B	NA	hsa-miR-9851-3p	NA	NA
Type-B	NA	hsa-miR-1255b-2-3p	NA	NA
Type-B	NA	hsa-miR-1260a//hsa-miR-1260b	misc_RNA	NA
Type-B	NA	hsa-miR-4717-5p	NA	NA
Type-B	NA	hsa-miR-3976	NA	NA
Type-B	NA	hsa-miR-4778-5p	NA	NA
Type-B	NA	hsa-miR-6795-5p	NA	NA
Type-B	NA	hsa-miR-4511	NA	NA
Type-B	NA	hsa-miR-554	NA	NA
Type-B	NA	hsa-miR-3621	NA	NA
Type-B	NA	hsa-miR-6769a-5p	NA	NA
Type-B	NA	hsa-miR-9902	NA	NA
Type-B	NA	hsa-miR-4471	NA	NA
Type-B	NA	hsa-miR-4453	NA	NA
Type-B	NA	hsa-miR-4632-3p	NA	NA
Type-B	NA	hsa-miR-6865-3p	NA	NA
Type-B	NA	hsa-miR-10395-3p	snoRNA	snoRNA
Type-B	NA	hsa-miR-6762-5p	NA	NA
Type-B	NA	hsa-miR-6504-3p	NA	NA
Type-B	NA	hsa-miR-643	NA	NA
Type-B	NA	hsa-miR-4778-3p	NA	NA
Type-B	NA	hsa-miR-4525	NA	NA
Type-B	NA	hsa-miR-549a-3p	NA	NA
Type-B	NA	hsa-miR-2052	NA	NA
Type-B	NA	hsa-miR-5011-3p	NA	NA
Type-B	NA	hsa-miR-4530	NA	NA
Type-B	NA	hsa-miR-5588-3p	NA	NA
Type-B	NA	hsa-miR-499b-5p	NA	NA
Type-B	NA	hsa-miR-4432	NA	NA
Type-B	NA	hsa-miR-607	NA	NA
Type-B	NA	hsa-miR-590-5p	NA	NA
Type-B	NA	hsa-miR-5586-5p	NA	NA
Type-B	NA	hsa-miR-580-5p	NA	NA
Type-B	NA	hsa-miR-3144-5p	NA	NA
Type-B	NA	hsa-miR-3177-5p	NA	NA
Type-B	NA	hsa-miR-6756-5p	NA	NA
Type-B	NA	hsa-miR-12136	NA	tRNA
Type-B	NA	hsa-miR-4457	NA	NA
Type-B	NA	hsa-miR-4537	NA	NA
Type-B	NA	hsa-miR-4678	NA	NA
Type-B	NA	hsa-miR-6769a-3p	NA	NA
Type-B	NA	hsa-miR-6741-5p	NA	NA
Type-B	NA	hsa-miR-6780b-3p	NA	NA
Type-B	NA	hsa-miR-3921	NA	NA
Type-B	NA	hsa-miR-4294	NA	NA
Type-B	NA	hsa-miR-2682-5p	NA	NA
Type-B	NA	hsa-miR-3140-3p	NA	NA
Type-B	NA	hsa-miR-7856-5p	NA	NA
Type-B	NA	hsa-miR-6741-3p	NA	NA
Type-B	NA	hsa-miR-6870-5p	NA	NA
Type-B	NA	hsa-miR-10399-5p	NA	NA
Type-B	NA	hsa-miR-4321	NA	NA
Type-B	NA	hsa-miR-4700-5p	NA	NA
Type-B	NA	hsa-miR-8066	NA	NA
Type-B	NA	hsa-miR-8087	NA	NA
Type-B	NA	hsa-miR-4639-5p	NA	NA
Type-B	NA	hsa-miR-6753-3p	NA	NA
Type-B	NA	hsa-miR-6851-3p	NA	NA
Type-B	NA	hsa-miR-7157-3p	NA	NA
Type-B	NA	hsa-miR-6871-3p	NA	NA
Type-B	NA	hsa-miR-3691-5p	NA	NA
Type-B	NA	hsa-miR-6761-5p	NA	NA
Type-B	NA	hsa-miR-651-3p	NA	NA
Type-B	NA	hsa-miR-4513	NA	NA
Type-B	NA	hsa-miR-6763-5p	NA	NA
Type-B	NA	hsa-miR-3619-3p	NA	NA
Type-B	NA	hsa-miR-4292	NA	NA
Type-B	NA	hsa-miR-2467-5p	NA	NA
Type-B	NA	hsa-miR-1245b-3p	NA	NA
Type-B	NA	hsa-miR-4645-3p	NA	NA
Type-B	NA	hsa-miR-7846-3p	NA	NA
Type-B	NA	hsa-miR-1203	NA	NA
Type-B	NA	hsa-miR-3121-5p	NA	NA
Type-B	NA	hsa-miR-4489	NA	NA
Type-B	NA	hsa-miR-9901	NA	rRNA
Type-B	NA	hsa-miR-6820-5p	NA	NA
Type-B	NA	hsa-miR-6732-3p	NA	NA
Type-B	NA	hsa-miR-6500-5p	NA	NA
Type-B	NA	hsa-miR-1296-5p	NA	NA
Type-B	NA	hsa-miR-3135a	NA	NA
Type-B	NA	hsa-miR-6727-5p	NA	NA
Type-B	NA	hsa-miR-3670	NA	NA
Type-B	NA	hsa-miR-2117	NA	NA
Type-B	NA	hsa-miR-4301	NA	NA
Type-B	NA	hsa-miR-6882-3p	NA	NA
Type-B	NA	hsa-miR-3614-3p	NA	NA
Type-B	NA	hsa-miR-769-3p	NA	NA
Type-B	NA	hsa-miR-454-3p	NA	NA
Type-B	NA	hsa-miR-4723-5p	NA	NA
Type-B	NA	hsa-miR-5047	NA	NA
Type-B	NA	hsa-miR-8057	NA	NA
Type-B	NA	hsa-miR-1289	NA	NA
Type-B	NA	hsa-miR-609	NA	NA
Type-B	NA	hsa-miR-4746-3p	NA	NA
Type-B	NA	hsa-miR-6839-3p	NA	NA
Type-B	NA	hsa-miR-8083	NA	NA
Type-B	NA	hsa-miR-593-5p	NA	NA
Type-B	NA	hsa-miR-7703	NA	NA
Type-B	NA	hsa-miR-3925-3p	NA	NA
Type-B	NA	hsa-miR-3919	NA	NA
Type-B	NA	hsa-miR-6761-3p	NA	NA
Type-B	NA	hsa-miR-3684	NA	NA
Type-B	NA	hsa-miR-6716-5p	NA	NA
Type-B	NA	hsa-miR-4423-3p	NA	NA
Type-B	NA	hsa-miR-3978	NA	NA
Type-B	NA	hsa-miR-3943	NA	NA
Type-B	NA	hsa-miR-3681-3p	NA	NA
Type-B	NA	hsa-miR-4763-5p	NA	NA
Type-B	NA	hsa-miR-6730-5p	NA	NA
Type-B	NA	hsa-miR-3925-5p	NA	NA
Type-B	NA	hsa-miR-4709-5p	NA	NA
Type-B	NA	hsa-miR-4783-5p	NA	NA
Type-B	NA	hsa-miR-12121	NA	NA
[truncated: 1,491 more rows]
